# Supplementary material for: Comparative genomics unveils extensive genomic variation between populations of Listeria species in natural and food-associated environments
Source: ISME Commun. 2023 Aug 19;3:85. doi: 10.1038/s43705-023-00293-x (PMC10439904; doi:10.1038/s43705-023-00293-x)
Supplement: Supplementary file 2 — Large tables [file 43705_2023_293_MOESM2_ESM.xlsx]

## Sheet: Table S1
Table S1. Summary of genome assemblies for 449 soil isolates, 115 agricultural water isolates, and 275 food processing plant isolates of Listeria
Isolate ID	Sample IDa	Genus	Species	Number of contigs	Genome size (bp)	GC (%)	N50	Average coverage	Bioproject	SRA Run Accession	WGS Acession	Source
FSL L7-0001	NC-GSM-1	Listeria	monocytogenes	30	3060392	37.65	536494	103.118	PRJNA561882	SRR10019272	VTKV00000000	Soil
FSL L7-0007	NC-GSM-3	Listeria	innocua	19	2832799	37.39	537072	131.646	PRJNA561882	SRR11344258	JAASAA000000000	Soil
FSL L7-0013	NC-GSM-4	Listeria	monocytogenes	27	2980928	37.81	453470	123.784	PRJNA561882	SRR10019271	VTKU00000000	Soil
FSL L7-0031	TX-LL-2	Listeria	welshimeri	50	2795045	36.19	294483	199.222	PRJNA561882	SRR11344216	JAASWX000000000	Soil
FSL L7-0036	TX-MC-1	Listeria	welshimeri	20	2729643	36.31	384870	169.246	PRJNA561882	SRR11344119	JAASWW000000000	Soil
FSL L7-0038	TX-MC-1	Listeria	welshimeri	23	2738915	36.24	247605	46.0602	PRJNA561882	SRR11344108	JAARZV000000000	Soil
FSL L7-0045	TX-CR-1	Listeria	welshimeri	38	2787317	36.3	142283	104.895	PRJNA561882	SRR11344149	JAARZU000000000	Soil
FSL L7-0060	TX-GCS-1	Listeria	welshimeri	14	2765226	36.17	1467333	136.925	PRJNA561882	SRR11343980	JAARZQ000000000	Soil
FSL L7-0066	TX-GCS-2	Listeria	welshimeri	18	2771901	36.24	480886	133.516	PRJNA561882	SRR11343969	JAATOB000000000	Soil
FSL L7-0067	TX-GCS-2	Listeria	welshimeri	14	2766899	36.18	1466891	215.523	PRJNA561882	SRR11343958	JAARZP000000000	Soil
FSL L7-0078	TX-GCS-5	Listeria	welshimeri	44	2802773	36.11	162489	227.46	PRJNA561882	SRR11343936	JAARZN000000000	Soil
FSL L7-0082	TX-GCS-5	Listeria	welshimeri	21	2797143	36.24	258448	182.815	PRJNA561882	SRR11343924	JAARZM000000000	Soil
FSL L7-0095	TX-DP-2	Listeria	welshimeri	19	2827489	36.26	357432	251.217	PRJNA561882	SRR11344061	JAARZH000000000	Soil
FSL L7-0096	TX-DP-2	Listeria	welshimeri	12	2800527	36.31	1443678	383.349	PRJNA561882	SRR11344050	JAARZG000000000	Soil
FSL L7-0100	TX-DP-5	Listeria	welshimeri	41	2772239	36.23	204561	132.332	PRJNA561882	SRR11344039	JAARZF000000000	Soil
FSL L7-0106	CO-HM-1	Listeria	welshimeri	23	2774850	36.21	382828	339.161	PRJNA561882	SRR11343900	JAARZE000000000	Soil
FSL L7-0112	MO-CSP-3	Listeria	monocytogenes	30	2870595	38.08	229930	102.97	PRJNA561882	SRR10019263	VTKT00000000	Soil
FSL L7-0115	MO-CSP-4	Listeria	monocytogenes	14	2948822	37.95	523802	276.166	PRJNA561882	SRR10019258	VTKS00000000	Soil
FSL L7-0125	NC-CNF-2	Listeria	innocua	27	2981661	37.24	519873	107.519	PRJNA561882	SRR11344247	JAASWU000000000	Soil
FSL L7-0131	OH-WN-1	Listeria	monocytogenes	10	2899334	38.07	1461064	181.592	PRJNA561882	SRR10019203	VTKR00000000	Soil
FSL L7-0132	OH-WN-1	Listeria	seeligeri	35	2942584	37.15	197635	145.06	PRJNA561882	SRR11344236	JAARZB000000000	Soil
FSL L7-0139	OH-WN-3	Listeria	monocytogenes	12	2840656	38.12	1447169	108.388	PRJNA561882	SRR10019214	VTKQ00000000	Soil
FSL L7-0144	OH-WN-3	Listeria	monocytogenes	9	2927771	38.02	1518447	183.016	PRJNA561882	SRR10019253	VTKP00000000	Soil
FSL L7-0145	OH-WN-3	Listeria	monocytogenes	19	2886366	38.04	547980	68.0125	PRJNA561882	SRR10019248	VTKO00000000	Soil
FSL L7-0147	OH-WN-4	Listeria	monocytogenes	8	2823466	38.16	1443475	177.886	PRJNA561882	SRR10019237	VTKN00000000	Soil
FSL L7-0148	OH-WN-4	Listeria	monocytogenes	16	2964118	37.93	499746	141.588	PRJNA561882	SRR10019228	VTKM00000000	Soil
FSL L7-0150	OH-WN-4	Listeria	seeligeri	32	2870193	37.16	189763	100.835	PRJNA561882	SRR11344089	JAARYZ000000000	Soil
FSL L7-0155	OH-WN-5	Listeria	monocytogenes	14	2933655	38.02	1514166	149.75	PRJNA561882	SRR10019270	VTKL00000000	Soil
FSL L7-0157	OH-WN-5	Listeria	monocytogenes	8	2873513	38.04	1463005	140.264	PRJNA561882	SRR10019269	VTKK00000000	Soil
FSL L7-0163	IN-TR-1	Listeria	monocytogenes	15	2875922	37.91	476942	119.945	PRJNA561882	SRR10019268	VTKJ00000000	Soil
FSL L7-0171	IN-TR-3	Listeria	seeligeri	22	2794479	37.26	225617	185.084	PRJNA561882	SRR11344067	JAARYX000000000	Soil
FSL L7-0177	IN-TR-3	Listeria	seeligeri	78	2891049	37.22	320575	138.293	PRJNA561882	SRR11344024	JAARYW000000000	Soil
FSL L7-0179	IN-TR-4	Listeria	seeligeri	59	2953590	37.24	186360	128.834	PRJNA561882	SRR11344013	JAARYV000000000	Soil
FSL L7-0181	IN-TR-4	Listeria	seeligeri	23	2845264	37.26	321332	109.453	PRJNA561882	SRR11344002	JAARYU000000000	Soil
FSL L7-0185	IN-TR-5	Listeria	seeligeri	15	2805115	37.25	533612	214.413	PRJNA561882	SRR11343862	JAARYT000000000	Soil
FSL L7-0186	IN-TR-5	Listeria	seeligeri	18	2821794	37.22	524262	155.984	PRJNA561882	SRR11343851	JAARYS000000000	Soil
FSL L7-0191	OH-CV-1	Listeria	seeligeri	19	2869399	37.22	311171	153.763	PRJNA561882	SRR11343843	JAARYR000000000	Soil
FSL L7-0192	OH-CV-1	Listeria	welshimeri	21	2826887	36.19	1516505	174.681	PRJNA561882	SRR11343842	JAATOA000000000	Soil
FSL L7-0197	OH-CV-2	Listeria	monocytogenes	9	2850484	38.12	1464975	200.817	PRJNA514286	SRR9845433	AAJADL000000000	Soil
FSL L7-0198	OH-CV-2	Listeria	seeligeri	115	2907458	37.3	169206	139.717	PRJNA561882	SRR11344222	JAASWT000000000	Soil
FSL L7-0199	OH-CV-2	Listeria	seeligeri	18	2872071	37.27	552445	120.742	PRJNA561882	SRR11344221	JAARYQ000000000	Soil
FSL L7-0201	OH-CV-2	Listeria	monocytogenes	11	2845559	38.09	542905	143.458	PRJNA561882	SRR10019267	VTKI00000000	Soil
FSL L7-0205	OH-CV-3	Listeria	monocytogenes	15	2900024	37.98	513632	140.525	PRJNA561882	SRR10019266	VTKH00000000	Soil
FSL L7-0207	OH-CV-3	Listeria	seeligeri	13	2828795	37.25	514580	121.15	PRJNA561882	SRR11344220	JAARYP000000000	Soil
FSL L7-0213	OH-CV-4	Listeria	monocytogenes	9	2871683	38.06	1472463	141.486	PRJNA561882	SRR10019265	VTKG00000000	Soil
FSL L7-0214	OH-CV-4	Listeria	monocytogenes	21	2915128	38.06	525006	153.576	PRJNA561882	SRR10019185	VTKF00000000	Soil
FSL L7-0215	OH-CV-4	Listeria	welshimeri	36	2800537	36.21	157985	176.082	PRJNA561882	SRR11344219	JAARYO000000000	Soil
FSL L7-0218	OH-CV-4	Listeria	monocytogenes	10	2864392	38.08	1461179	107.099	PRJNA561882	SRR10019186	VTKE00000000	Soil
FSL L7-0221	OH-CV-5	Listeria	monocytogenes	12	2844779	38.12	495743	101.364	PRJNA561882	SRR10019187	VTKD00000000	Soil
FSL L7-0222	OH-CV-5	Listeria	monocytogenes	14	2987443	37.89	477273	50.2036	PRJNA561882	SRR10019264	VTKC00000000	Soil
FSL L7-0230	AL-OM-1	Listeria	monocytogenes	23	2934033	37.86	343486	189.782	PRJNA561882	SRR10019262	VTKB00000000	Soil
FSL L7-0235	AL-OM-2	Listeria	monocytogenes	18	2969808	37.74	526585	111.824	PRJNA561882	SRR10019188	VTKA00000000	Soil
FSL L7-0239	AL-OM-3	Listeria	monocytogenes	13	2940344	37.76	491219	118.841	PRJNA561882	SRR10019189	VTJZ00000000	Soil
FSL L7-0251	AL-OM-5	Listeria	monocytogenes	14	2939360	37.83	314168	251.833	PRJNA561882	SRR10019190	VTJY00000000	Soil
FSL L7-0261	AL-TIH-2	Listeria	monocytogenes	30	3100079	37.62	470216	146.343	PRJNA561882	SRR10019261	VTJX00000000	Soil
FSL L7-0279	AR-LL-2	Listeria	innocua	13	2853465	37.39	584637	148.958	PRJNA561882	SRR11344202	JAARYA000000000	Soil
FSL L7-0280	AR-LL-2	Listeria	innocua	15	2796832	37.41	528850	103.452	PRJNA561882	SRR11344201	JAARXZ000000000	Soil
FSL L7-0285	AR-LL-3	Listeria	innocua	12	2773505	37.42	461061	190.848	PRJNA561882	SRR11344200	JAARXY000000000	Soil
FSL L7-0288	AR-LL-3	Listeria	innocua	50	3139428	37.11	240885	106.903	PRJNA561882	SRR11344199	JAARXX000000000	Soil
FSL L7-0291	AR-LL-5	Listeria	innocua	10	2857661	37.42	1501383	159.296	PRJNA561882	SRR11344198	JAARXW000000000	Soil
FSL L7-0297	AR-BG-2	Listeria	innocua	16	2987776	37.21	405074	99.4132	PRJNA561882	SRR11344197	JAARXV000000000	Soil
FSL L7-0303	AR-BG-3	Listeria	innocua	14	2822006	37.36	389057	200.893	PRJNA561882	SRR11344196	JAARXU000000000	Soil
FSL L7-0304	AR-BG-3	Listeria	innocua	28	3077314	37.09	524942	118.819	PRJNA561882	SRR11344195	JAARXT000000000	Soil
FSL L7-0309	AR-BG-4	Listeria	innocua	9	2844224	37.42	524500	171.252	PRJNA561882	SRR11344193	JAARXS000000000	Soil
FSL L7-0311	AR-BG-5	Listeria	innocua	16	2812589	37.4	381060	175.631	PRJNA561882	SRR11344192	JAARXR000000000	Soil
FSL L7-0312	AR-BG-5	Listeria	innocua	11	2818069	37.39	543579	216.747	PRJNA561882	SRR11344191	JAARXQ000000000	Soil
FSL L7-0313	AR-BG-5	Listeria	innocua	12	2810000	37.36	554747	138.453	PRJNA561882	SRR11344126	JAARXP000000000	Soil
FSL L7-0317	AR-FR-1	Listeria	innocua	15	2882025	37.31	475666	176.294	PRJNA561882	SRR11344125	JAARXO000000000	Soil
FSL L7-0323	AR-FR-3	Listeria	monocytogenes	11	2921314	37.99	1471583	207.359	PRJNA561882	SRR10019260	VTJW00000000	Soil
FSL L7-0325	AR-FR-3	Listeria	monocytogenes	8	2839512	38.05	1432169	158.906	PRJNA561882	SRR10019191	VTJV00000000	Soil
FSL L7-0327	KY-RR-1	Listeria	monocytogenes	12	2857803	37.91	1454930	213.464	PRJNA561882	SRR10019192	VTJU00000000	Soil
FSL L7-0337	KY-RR-2	Listeria	monocytogenes	21	2859979	37.86	362519	133.126	PRJNA514286	SRR9620893	AAHZHV000000000	Soil
FSL L7-0339	KY-RR-3	Listeria	monocytogenes	10	2899397	37.96	526597	139.249	PRJNA561882	SRR10019193	VTJT00000000	Soil
FSL L7-0347	KY-RR-4	Listeria	monocytogenes	16	2862063	37.92	570830	59.1038	PRJNA561882	SRR10019259	VTJS00000000	Soil
FSL L7-0355	KY-RR-5	Listeria	monocytogenes	29	3143364	37.73	379082	118.577	PRJNA561882	SRR10019257	VTJR00000000	Soil
FSL L7-0361	NY-BM-1	Listeria	welshimeri	12	2763121	36.19	519329	189.11	PRJNA561882	SRR11344117	JAARXH000000000	Soil
FSL L7-0371	NY-BM-2	Listeria	welshimeri	17	2919603	36.12	455263	163.216	PRJNA561882	SRR11344112	JAARXC000000000	Soil
FSL L7-0375	NY-BM-3	Listeria	monocytogenes	16	2879590	37.91	510374	133.318	PRJNA561882	SRR10019194	VTJQ00000000	Soil
FSL L7-0379	NY-BM-5	Listeria	monocytogenes	16	2875484	37.89	430856	162.954	PRJNA561882	SRR10019195	VTJP00000000	Soil
FSL L7-0381	NY-BM-5	Listeria	welshimeri	31	2829344	36.24	253748	251.968	PRJNA561882	SRR11344110	JAARXA000000000	Soil
FSL L7-0384	NY-BM-5	Listeria	welshimeri	19	2889699	36.19	384202	135.09	PRJNA561882	SRR11344109	JAARWZ000000000	Soil
FSL L7-0387	TX-CB-2	Listeria	welshimeri	13	2761935	36.32	524445	212.874	PRJNA561882	SRR11344106	JAARWX000000000	Soil
FSL L7-0393	TX-CB-4	Listeria	welshimeri	17	2733024	36.23	373372	69.3152	PRJNA561882	SRR11344105	JAASWR000000000	Soil
FSL L7-0399	IL-PM-1	Listeria	monocytogenes	15	2846562	38.03	486828	55.6144	PRJNA561882	SRR10019196	VTJO00000000	Soil
FSL L7-0401	IL-PM-1	Listeria	seeligeri	25	2868978	37.19	384427	36.6899	PRJNA561882	SRR11344104	JAASWQ000000000	Soil
FSL L7-0403	IL-PM-1	Listeria	monocytogenes	15	2875342	38.05	1447653	59.645	PRJNA561882	SRR10019197	VTJN00000000	Soil
FSL L7-0407	IL-PM-2	Listeria	monocytogenes	13	2806286	38.13	497500	30.6561	PRJNA561882	SRR10019198	VTJM00000000	Soil
FSL L7-0408	IL-PM-2	Listeria	monocytogenes	16	2847720	38.02	514454	34.8553	PRJNA561882	SRR10019199	VTJL00000000	Soil
FSL L7-0410	IL-PM-2	Listeria	monocytogenes	21	2829855	38.06	297369	37.2597	PRJNA561882	SRR10019200	VTJK00000000	Soil
FSL L7-0411	IL-PM-2	Listeria	monocytogenes	11	2845241	38.02	1456564	48.4312	PRJNA561882	SRR10019201	VTJJ00000000	Soil
FSL L7-0415	IL-PM-3	Listeria	monocytogenes	15	2842453	38.07	517187	68.6872	PRJNA561882	SRR10019202	VTJI00000000	Soil
FSL L7-0419	IL-PM-3	Listeria	monocytogenes	10	2847530	38.05	497866	149.785	PRJNA514286	SRR9845434	AAJADN000000000	Soil
FSL L7-0421	IL-PM-4	Listeria	monocytogenes	14	2834759	38.07	517396	36.2711	PRJNA561882	SRR10019204	VTJH00000000	Soil
FSL L7-0427	SC-AJ-1	Listeria	monocytogenes	22	3027124	37.76	275698	40.8925	PRJNA561882	SRR10019205	VTJG00000000	Soil
FSL L7-0437	SC-AJ-3	Listeria	monocytogenes	48	3182705	37.79	373728	49.7428	PRJNA561882	SRR10019206	VTJF00000000	Soil
FSL L7-0443	SC-AJ-4	Listeria	monocytogenes	19	2940593	37.81	285593	140.077	PRJNA514286	SRR9845431	AAJADK000000000	Soil
FSL L7-0451	SC-AJ-5	Listeria	monocytogenes	14	2885688	37.89	713383	50.8465	PRJNA561882	SRR10019207	VTJE00000000	Soil
FSL L7-0463	AL-CSP-4	Listeria	monocytogenes	14	2884086	37.86	420703	38.208	PRJNA561882	SRR10019208	VTJD00000000	Soil
FSL L7-0466	AL-CSP-4	Listeria	monocytogenes	18	2916942	37.79	518412	38.6704	PRJNA561882	SRR10019209	VTJC00000000	Soil
FSL L7-0471	AL-CSP-5	Listeria	monocytogenes	15	2905635	37.84	571054	47.8342	PRJNA561882	SRR10019210	VTJB00000000	Soil
FSL L7-0479	DE-WC-1	Listeria	monocytogenes	17	2993237	37.75	547834	34.4917	PRJNA561882	SRR10019211	VTJA00000000	Soil
FSL L7-0480	DE-WC-1	Listeria	welshimeri	38	2836583	36.13	198179	50.224	PRJNA561882	SRR11344100	JAASWO000000000	Soil
FSL L7-0481	DE-WC-2	Listeria	welshimeri	17	2813207	36.21	521694	39.226	PRJNA561882	SRR11344099	JAASWN000000000	Soil
FSL L7-0486	DE-WC-2	Listeria	welshimeri	36	2839016	36.1	182179	63.8995	PRJNA561882	SRR11344098	JAASWM000000000	Soil
FSL L7-0487	DE-WC-3	Listeria	monocytogenes	15	2939178	37.78	559830	32.2504	PRJNA561882	SRR10019212	VTIZ00000000	Soil
FSL L7-0489	DE-WC-3	Listeria	welshimeri	45	2841165	36.22	117865	42.2268	PRJNA561882	SRR11344255	JAASWL000000000	Soil
FSL L7-0493	DE-WC-5	Listeria	welshimeri	43	2841552	36.22	135292	41.4905	PRJNA561882	SRR11344158	JAASWK000000000	Soil
FSL L7-0495	CA-NM-3	Listeria	monocytogenes	60	3097343	37.61	101660	161.327	PRJNA514286	SRR9845432	AAJADM000000000	Soil
FSL L7-0521	PA-BE-4	Listeria	monocytogenes	27	2900052	37.83	503409	36.8709	PRJNA561882	SRR10019213	VTIY00000000	Soil
FSL L7-0535	PA-SGL-1	Listeria	monocytogenes	25	3219170	37.56	488033	35.8653	PRJNA561882	SRR10019215	VTIX00000000	Soil
FSL L7-0543	PA-SGL-2	Listeria	monocytogenes	15	2867680	37.91	522850	41.2132	PRJNA561882	SRR10019216	VTIW00000000	Soil
FSL L7-0545	PA-SGL-2	Listeria	welshimeri	20	2716866	36.26	387298	44.6255	PRJNA561882	SRR11344144	JAASWA000000000	Soil
FSL L7-0546	PA-SGL-2	Listeria	monocytogenes	14	2886323	38.06	559576	60.8833	PRJNA561882	SRR10019217	VTIV00000000	Soil
FSL L7-0551	PA-SGL-3	Listeria	monocytogenes	15	2886521	38.05	510838	44.5421	PRJNA561882	SRR10019218	VTIU00000000	Soil
FSL L7-0559	NY-TS-1	Listeria	seeligeri	13	2809262	37.2	465151	49.5377	PRJNA561882	SRR11344143	JAASVZ000000000	Soil
FSL L7-0567	NY-TS-3	Listeria	seeligeri	16	2887085	37.25	528333	59.2157	PRJNA561882	SRR11344142	JAASVY000000000	Soil
FSL L7-0573	NY-TS-4	Listeria	seeligeri	15	2807980	37.2	309949	43.1819	PRJNA561882	SRR11344141	JAARWR000000000	Soil
FSL L7-0579	NY-TS-5	Listeria	seeligeri	16	2809212	37.2	424512	39.8949	PRJNA561882	SRR11344140	JAASVX000000000	Soil
FSL L7-0580	NY-TS-5	Listeria	seeligeri	43	2899413	37.16	117978	30.6874	PRJNA561882	SRR11344139	JAASVW000000000	Soil
FSL L7-0586	NY-TS-5	Listeria	seeligeri	18	2886211	37.22	478952	50.1254	PRJNA561882	SRR11344137	JAASVV000000000	Soil
FSL L7-0593	MD-SERC-2	Listeria	monocytogenes	20	2903023	38.02	241857	54.1623	PRJNA561882	SRR10019256	VTIT00000000	Soil
FSL L7-0594	MD-SERC-2	Listeria	monocytogenes	35	2982942	37.84	354847	66.0735	PRJNA561882	SRR10019255	VTIS00000000	Soil
FSL L7-0601	MD-SERC-3	Listeria	monocytogenes	16	2902713	38.08	484403	163.244	PRJNA514286	SRR9845429	AAJADI000000000	Soil
FSL L7-0602	MD-SERC-3	Listeria	monocytogenes	19	2888754	37.87	432233	33.7016	PRJNA561882	SRR10019219	VTIR00000000	Soil
FSL L7-0609	MD-SERC-4	Listeria	monocytogenes	18	2888309	37.87	432235	171.111	PRJNA514286	SRR9845430	AAJADH000000000	Soil
FSL L7-0617	MD-SERC-5	Listeria	seeligeri	57	2780562	37.4	95341	40.2617	PRJNA561882	SRR11344134	JAASVT000000000	Soil
FSL L7-0623	IN-RH-1	Listeria	monocytogenes	17	2908523	38	508587	45.2137	PRJNA561882	SRR10019220	VTIQ00000000	Soil
FSL L7-0624	IN-RH-1	Listeria	monocytogenes	15	2877931	38.05	549936	61.6152	PRJNA561882	SRR10019221	VTIP00000000	Soil
FSL L7-0625	IN-RH-1	Listeria	monocytogenes	15	2903460	38	514990	45.7647	PRJNA561882	SRR10019254	VTIO00000000	Soil
FSL L7-0626	IN-RH-1	Listeria	monocytogenes	17	2885257	38.17	539205	65.9751	PRJNA561882	SRR10019252	VTIN00000000	Soil
FSL L7-0627	IN-RH-1	Listeria	monocytogenes	18	2894325	37.96	482169	36.831	PRJNA561882	SRR10019222	VTIM00000000	Soil
FSL L7-0629	IN-RH-1	Listeria	monocytogenes	16	2838182	38.07	497471	66.5512	PRJNA561882	SRR10019223	VTIL00000000	Soil
FSL L7-0631	IN-RH-2	Listeria	monocytogenes	54	2964190	38.04	543297	56.0015	PRJNA561882	SRR10019224	VTIK00000000	Soil
FSL L7-0633	IN-RH-2	Listeria	monocytogenes	15	2889907	38.02	473556	31.296	PRJNA561882	SRR10019251	VTIJ00000000	Soil
FSL L7-0635	IN-RH-2	Listeria	monocytogenes	14	2842192	38.1	466968	40.0747	PRJNA561882	SRR10019250	VTII00000000	Soil
FSL L7-0639	IN-RH-3	Listeria	monocytogenes	18	2863959	38.05	341202	32.4753	PRJNA561882	SRR10019225	VTIH00000000	Soil
FSL L7-0640	IN-RH-3	Listeria	monocytogenes	14	2904162	38.01	501155	41.9693	PRJNA561882	SRR10019226	VTIG00000000	Soil
FSL L7-0641	IN-RH-3	Listeria	monocytogenes	20	2979849	37.93	440171	39.0111	PRJNA561882	SRR10019227	VTIF00000000	Soil
FSL L7-0647	IN-RH-4	Listeria	monocytogenes	16	2859697	38.06	497078	35.9394	PRJNA561882	SRR10019249	VTIE00000000	Soil
FSL L7-0648	IN-RH-4	Listeria	monocytogenes	10	2913968	37.94	1469697	188.921	PRJNA514286	SRR9845427	AAJADF000000000	Soil
FSL L7-0649	IN-RH-4	Listeria	monocytogenes	16	2920622	38.03	500234	40.9535	PRJNA561882	SRR10019247	VTID00000000	Soil
FSL L7-0653	IN-RH-4	Listeria	monocytogenes	19	2866764	38.06	603304	61.9833	PRJNA561882	SRR10019246	VTIC00000000	Soil
FSL L7-0655	IN-RH-5	Listeria	monocytogenes	11	2857037	38.07	540509	65.8609	PRJNA561882	SRR10019245	VTIB00000000	Soil
FSL L7-0661	IN-EC-1	Listeria	monocytogenes	14	2818438	38.21	525069	68.6473	PRJNA561882	SRR10019244	VTIA00000000	Soil
FSL L7-0662	IN-EC-1	Listeria	monocytogenes	14	2870493	38.1	529101	156.568	PRJNA561882	SRR10019243	VTHZ00000000	Soil
FSL L7-0666	IN-EC-1	Listeria	monocytogenes	15	2835888	38.1	1432886	54.8322	PRJNA561882	SRR10019242	VTHY00000000	Soil
FSL L7-0669	IN-EC-2	Listeria	monocytogenes	13	2863832	38.09	1474374	38.5571	PRJNA561882	SRR10019241	VTHX00000000	Soil
FSL L7-0672	IN-EC-2	Listeria	monocytogenes	13	2984664	37.94	1529410	81.1121	PRJNA561882	SRR10019240	VTHW00000000	Soil
FSL L7-0677	IN-EC-3	Listeria	monocytogenes	15	2874504	38.05	521978	37.8081	PRJNA561882	SRR10019239	VTHV00000000	Soil
FSL L7-0678	IN-EC-3	Listeria	monocytogenes	12	2849605	38.08	501247	46.1455	PRJNA561882	SRR10019238	VTHU00000000	Soil
FSL L7-0679	IN-EC-3	Listeria	seeligeri	51	2908897	37.21	310980	44.6597	PRJNA561882	SRR11344133	JAASVS000000000	Soil
FSL L7-0680	IN-EC-3	Listeria	monocytogenes	16	2940154	38.03	477070	56.5906	PRJNA561882	SRR10019236	VTHT00000000	Soil
FSL L7-0681	IN-EC-3	Listeria	seeligeri	44	2862885	37.2	119837	32.9047	PRJNA561882	SRR11344132	JAARWP000000000	Soil
FSL L7-0683	IN-EC-3	Listeria	monocytogenes	11	2852617	38.09	480487	123.119	PRJNA561882	SRR10019235	VTHS00000000	Soil
FSL L7-0685	IN-EC-5	Listeria	monocytogenes	15	2845090	38.14	484184	69.7368	PRJNA561882	SRR10019234	VTHR00000000	Soil
FSL L7-0693	MN-BR-1	Listeria	welshimeri	19	2835607	36.23	389828	51.2908	PRJNA561882	SRR11344131	JAASVR000000000	Soil
FSL L7-0699	MN-BR-2	Listeria	welshimeri	18	2860150	36.2	360690	42.5239	PRJNA561882	SRR11344130	JAASVQ000000000	Soil
FSL L7-0705	MN-BR-3	Listeria	welshimeri	14	2776723	36.26	503959	85.2151	PRJNA561882	SRR11344129	JAASVP000000000	Soil
FSL L7-0708	MN-BR-3	Listeria	welshimeri	26	2841861	36.18	526428	41.0351	PRJNA561882	SRR11344128	JAASVO000000000	Soil
FSL L7-0711	MN-BR-4	Listeria	welshimeri	39	2738948	36.23	128978	34.7418	PRJNA561882	SRR11344001	JAASVN000000000	Soil
FSL L7-0713	MN-BR-4	Listeria	welshimeri	11	2750251	36.2	498966	42.2985	PRJNA561882	SRR11344000	JAASVM000000000	Soil
FSL L7-0717	MN-BR-5	Listeria	welshimeri	17	2896818	36.14	523217	39.858	PRJNA561882	SRR11343999	JAASVL000000000	Soil
FSL L7-0719	MN-BR-5	Listeria	welshimeri	17	2729592	36.3	368506	54.3147	PRJNA561882	SRR11343998	JAASVK000000000	Soil
FSL L7-0723	MN-MS-1	Listeria	seeligeri	29	2865145	37.19	213274	57.169	PRJNA561882	SRR11343997	JAASVJ000000000	Soil
FSL L7-0724	MN-MS-1	Listeria	seeligeri	86	2943532	37.17	222864	176.47	PRJNA561882	SRR11343996	JAASVI000000000	Soil
FSL L7-0735	MN-MS-5	Listeria	welshimeri	14	2779927	36.29	578706	202.294	PRJNA561882	SRR11343994	JAARWO000000000	Soil
FSL L7-0737	MN-MS-5	Listeria	welshimeri	18	2728229	36.29	375226	66.7598	PRJNA561882	SRR11343993	JAASVG000000000	Soil
FSL L7-0745	OR-MR-1	Listeria	monocytogenes	18	2962139	37.84	465323	221.236	PRJNA514286	SRR9845428	AAJADD000000000	Soil
FSL L7-0748	OR-MR-1	Listeria	seeligeri	27	2853003	37.33	303863	54.1143	PRJNA561882	SRR11343990	JAASVF000000000	Soil
FSL L7-0755	OH-MSF-1	Listeria	monocytogenes	13	2899141	38.09	1458171	69.2272	PRJNA561882	SRR10019233	VTHQ00000000	Soil
FSL L7-0763	OH-MSF-2	Listeria	monocytogenes	14	2908761	38.05	491628	32.2036	PRJNA561882	SRR10019232	VTHP00000000	Soil
FSL L7-0764	OH-MSF-2	Listeria	monocytogenes	11	2866461	38.05	571988	76.05	PRJNA561882	SRR10019231	VTHO00000000	Soil
FSL L7-0769	OH-MSF-3	Listeria	monocytogenes	18	2887506	37.9	298615	180.204	PRJNA514286	SRR9845425	AAJACZ000000000	Soil
FSL L7-0777	MA-BW-1	Listeria	monocytogenes	21	2939136	37.82	377783	65.0999	PRJNA561882	SRR10019230	VTHN00000000	Soil
FSL L7-0783	MA-BW-2	Listeria	seeligeri	17	2894305	37.3	514333	70.827	PRJNA561882	SRR11343987	JAASVC000000000	Soil
FSL L7-0789	OK-KSP-1	Listeria	innocua	28	3000427	37.22	519042	41.0754	PRJNA561882	SRR11343986	JAASVB000000000	Soil
FSL L7-0794	OK-KSP-1	Listeria	innocua	115	3175107	37.19	348360	368.944	PRJNA561882	SRR11343985	JAARWM000000000	Soil
FSL L7-0795	OK-KSP-3	Listeria	innocua	33	3000907	37.21	518966	125.063	PRJNA561882	SRR11343984	JAARWL000000000	Soil
FSL L7-0796	OK-KSP-3	Listeria	innocua	29	3045582	37.15	287570	72.6834	PRJNA561882	SRR11343983	JAARWK000000000	Soil
FSL L7-0801	PA-RC-1	Listeria	monocytogenes	21	2919221	37.8	461192	98.4154	PRJNA514286	SRR9091434	AADZXA000000000	Soil
FSL L7-0802	PA-RC-1	Listeria	seeligeri	27	2844527	37.29	340406	102.444	PRJNA561882	SRR11343982	JAARWJ000000000	Soil
FSL L7-0809	PA-RC-2	Listeria	monocytogenes	24	2892594	37.83	252438	98.0829	PRJNA514286	SRR9090951	AADZWO000000000	Soil
FSL L7-0817	PA-RC-3	Listeria	monocytogenes	10	2854824	38.12	486315	129.978	PRJNA514286	SRR9090947	AADZWM000000000	Soil
FSL L7-0819	PA-RC-4	Listeria	monocytogenes	44	2995703	37.7	156329	97.8251	PRJNA514286	SRR9090944	AADZWP000000000	Soil
FSL L7-0827	PA-RC-5	Listeria	monocytogenes	26	2893168	37.83	273936	89.2104	PRJNA514286	SRR9090959	AADZWU000000000	Soil
FSL L7-0829	PA-RC-5	Listeria	monocytogenes	18	2869089	38.1	309331	121.612	PRJNA514286	SRR9090954	AADZWI000000000	Soil
FSL L7-0830	PA-RC-5	Listeria	monocytogenes	22	2799807	38.16	352205	85.0634	PRJNA514286	SRR9090929	AADZWH000000000	Soil
FSL L7-0835	OH-KPW-2	Listeria	seeligeri	24	2821737	37.25	225868	95.5984	PRJNA561882	SRR11343976	JAARWE000000000	Soil
FSL L7-0836	OH-KPW-3	Listeria	seeligeri	37	2856921	37.21	177122	315.365	PRJNA561882	SRR11343975	JAASVA000000000	Soil
FSL L7-0842	OH-DSP-2	Listeria	seeligeri	31	2957788	37.23	174386	118.154	PRJNA561882	SRR11343974	JAARWD000000000	Soil
FSL L7-0843	OH-DSP-2	Listeria	monocytogenes	30	2824693	38.07	229661	132.781	PRJNA514286	SRR9090913	AADZWB000000000	Soil
FSL L7-0844	OH-DSP-3	Listeria	seeligeri	41	2910523	37.26	137090	167.827	PRJNA561882	SRR11343973	JAARWC000000000	Soil
FSL L7-0845	OH-DSP-3	Listeria	monocytogenes	42	2904850	37.95	147532	121.85	PRJNA514286	SRR9090892	AADZWD000000000	Soil
FSL L7-0846	OH-DSP-5	Listeria	monocytogenes	31	2885182	37.91	134997	114.692	PRJNA514286	SRR9090904	AADZWE000000000	Soil
FSL L7-0854	IN-SS-1	Listeria	monocytogenes	26	2867868	38.03	310184	139.713	PRJNA514286	SRR9090884	AADZVY000000000	Soil
FSL L7-0862	IN-SS-2	Listeria	monocytogenes	43	2861567	38.07	129986	125.895	PRJNA514286	SRR9090902	AADZWC000000000	Soil
FSL L7-0863	IN-SS-2	Listeria	monocytogenes	28	2857207	38.12	218311	100.688	PRJNA514286	SRR9090903	AADZWG000000000	Soil
FSL L7-0866	IN-SS-2	Listeria	monocytogenes	13	2930658	37.98	490393	121.699	PRJNA514286	SRR9845426	AAJADG000000000	Soil
FSL L7-0868	IN-SS-3	Listeria	monocytogenes	46	2981082	37.97	119576	110.382	PRJNA514286	SRR9090957	AADZWX000000000	Soil
FSL L7-0874	IN-SS-4	Listeria	monocytogenes	26	2862941	38.04	205914	123.069	PRJNA514286	SRR9090926	AADZWN000000000	Soil
FSL L7-0875	IN-SS-4	Listeria	seeligeri	27	2867860	37.24	294151	210.258	PRJNA561882	SRR11343971	JAARWA000000000	Soil
FSL L7-0880	IN-SS-5	Listeria	monocytogenes	50	2890349	38.05	113262	145.943	PRJNA514286	SRR9090932	AADZWQ000000000	Soil
FSL L7-0888	ME-BC-2	Listeria	seeligeri	97	2849901	37.22	197786	93.8291	PRJNA561882	SRR11343970	JAARVZ000000000	Soil
FSL L7-0896	SD-DN-1	Listeria	seeligeri	34	2806803	37.19	222865	61.4003	PRJNA561882	SRR11343968	JAARVY000000000	Soil
FSL L7-0898	SD-AS-1	Listeria	seeligeri	21	2813190	37.24	321737	109.792	PRJNA561882	SRR11343967	JAARVX000000000	Soil
FSL L7-0900	SD-AS-1	Listeria	seeligeri	35	2914664	37.18	172083	48.0064	PRJNA561882	SRR11343966	JAARVW000000000	Soil
FSL L7-0904	SD-AS-2	Listeria	seeligeri	84	2873526	37.15	223096	82.4177	PRJNA561882	SRR11343965	JAARVV000000000	Soil
FSL L7-0905	SD-AS-2	Listeria	welshimeri	12	2807932	36.27	1492702	103.082	PRJNA561882	SRR11343964	JAARVU000000000	Soil
FSL L7-0910	SD-AS-3	Listeria	welshimeri	29	2798249	36.08	332483	57.9811	PRJNA561882	SRR11343963	JAARVT000000000	Soil
FSL L7-0912	SD-AS-3	Listeria	seeligeri	30	2869668	37.21	222866	69.2937	PRJNA561882	SRR11343962	JAARVS000000000	Soil
FSL L7-0916	IA-BC-1	Listeria	seeligeri	50	2874766	37.18	121959	59.462	PRJNA561882	SRR11343961	JAARVR000000000	Soil
FSL L7-0920	IA-BC-3	Listeria	seeligeri	118	2972756	37.24	364951	85.3972	PRJNA561882	SRR11343960	JAARVQ000000000	Soil
FSL L7-0921	IA-BC-3	Listeria	monocytogenes	50	2818172	38.11	111853	118.378	PRJNA514286	SRR9090961	AADZWT000000000	Soil
FSL L7-0922	IA-BC-4	Listeria	seeligeri	19	2815987	37.24	364951	68.1491	PRJNA561882	SRR11343959	JAARVP000000000	Soil
FSL L7-0925	IA-BC-4	Listeria	seeligeri	29	2906180	37.17	222852	155.546	PRJNA561882	SRR11343957	JAARVO000000000	Soil
FSL L7-0926	IA-BC-5	Listeria	monocytogenes	26	2853270	38.05	188821	113.814	PRJNA514286	SRR9090960	AADZWR000000000	Soil
FSL L7-0929	IA-BC-5	Listeria	seeligeri	23	2832261	37.2	254091	294.675	PRJNA561882	SRR11343956	JAATNZ000000000	Soil
FSL L7-0934	IA-CB-1	Listeria	seeligeri	120	2994175	37.21	288703	247.432	PRJNA561882	SRR11343955	JAASUZ000000000	Soil
FSL L7-0937	IA-CB-1	Listeria	seeligeri	92	2920804	37.1	222864	275.918	PRJNA561882	SRR11343954	JAASUY000000000	Soil
FSL L7-0940	IA-CB-2	Listeria	seeligeri	43	2909360	37.23	152767	256.523	PRJNA561882	SRR11343953	JAARVN000000000	Soil
FSL L7-0946	IA-CB-3	Listeria	seeligeri	218	2955913	37.22	168499	91.1838	PRJNA561882	SRR11343952	JAARVM000000000	Soil
FSL L7-0948	IA-CB-4	Listeria	seeligeri	21	2891576	37.22	315777	108.871	PRJNA561882	SRR11343951	JAARVL000000000	Soil
FSL L7-0949	IA-CB-4	Listeria	seeligeri	31	2830995	37.15	191376	86.9343	PRJNA561882	SRR11343950	JAARVK000000000	Soil
FSL L7-0950	IA-CB-5	Listeria	seeligeri	22	2837756	37.18	240906	259.731	PRJNA561882	SRR11343949	JAASUX000000000	Soil
FSL L7-0952	IA-CB-5	Listeria	seeligeri	36	2940742	37.1	200459	206.727	PRJNA561882	SRR11343948	JAASUW000000000	Soil
FSL L7-0957	IA-CB-5	Listeria	monocytogenes	20	3014263	37.74	300273	73.2791	PRJNA514286	SRR9206851	AAFFJY000000000	Soil
FSL L7-0958	IL-CL-1	Listeria	monocytogenes	27	2868983	38.14	362869	76.7863	PRJNA514286	SRR9206855	AAFFJZ000000000	Soil
FSL L7-0960	IL-CL-1	Listeria	monocytogenes	13	2889271	37.99	507250	90.2522	PRJNA514286	SRR9206863	AAFFKD000000000	Soil
FSL L7-0964	IL-CL-2	Listeria	welshimeri	35	2737260	36.25	1441163	316.114	PRJNA561882	SRR11343946	JAARVJ000000000	Soil
FSL L7-0970	IL-CL-4	Listeria	seeligeri	41	2978376	37.18	342068	90.0977	PRJNA561882	SRR11343945	JAARVI000000000	Soil
FSL L7-0973	IL-CL-4	Listeria	monocytogenes	15	3016293	37.83	474161	64.032	PRJNA514286	SRR9206874	AAFFKQ000000000	Soil
FSL L7-0976	IL-CL-4	Listeria	seeligeri	27	2848091	37.26	319177	54.3355	PRJNA561882	SRR11343944	JAARVH000000000	Soil
FSL L7-0983	GA-CNF-1	Listeria	monocytogenes	36	2986695	37.78	254321	48.478	PRJNA514286	SRR9206846	AAFFJR000000000	Soil
FSL L7-0999	SD-OL-2	Listeria	seeligeri	32	2899581	37.11	188421	89.5841	PRJNA561882	SRR11343937	JAARVB000000000	Soil
FSL L7-1000	SD-OL-2	Listeria	seeligeri	33	2875961	37.17	188912	95.3982	PRJNA561882	SRR11343935	JAARVA000000000	Soil
FSL L7-1005	SD-OL-3	Listeria	welshimeri	13	2819132	36.19	540747	127.675	PRJNA561882	SRR11343934	JAARUZ000000000	Soil
FSL L7-1011	SD-OL-4	Listeria	welshimeri	25	2778058	36.16	374599	91.7718	PRJNA561882	SRR11343933	JAARUY000000000	Soil
FSL L7-1013	SD-OL-4	Listeria	welshimeri	10	2755415	36.2	1462474	168.189	PRJNA561882	SRR11343932	JAARUX000000000	Soil
FSL L7-1014	SD-OL-4	Listeria	welshimeri	15	2866603	36.15	371990	170.436	PRJNA561882	SRR11343931	JAARUW000000000	Soil
FSL L7-1018	IL-KS-1	Listeria	monocytogenes	13	2919775	37.93	482559	54.1232	PRJNA514286	SRR9206871	AAFFKK000000000	Soil
FSL L7-1021	IL-KS-2	Listeria	seeligeri	25	2820852	37.24	223393	86.4379	PRJNA561882	SRR11343929	JAARUU000000000	Soil
FSL L7-1025	IL-KS-2	Listeria	monocytogenes	30	2876304	38.06	208846	60.7202	PRJNA514286	SRR9206864	AAFFKR000000000	Soil
FSL L7-1026	IL-KS-2	Listeria	monocytogenes	15	2821882	38.12	367847	82.4937	PRJNA514286	SRR9206860	AAFFKG000000000	Soil
FSL L7-1027	IL-KS-4	Listeria	monocytogenes	11	2820944	38.12	1440994	84.2218	PRJNA514286	SRR9206854	AAFFJX000000000	Soil
FSL L7-1035	IL-KS-5	Listeria	monocytogenes	24	2857784	38.01	509178	62.7455	PRJNA561882	SRR10019229	VTHM00000000	Soil
FSL L7-1037	IL-KS-5	Listeria	seeligeri	30	2870850	37.22	222470	253.486	PRJNA561882	SRR11343928	JAASUU000000000	Soil
FSL L7-1041	SD-LH-1	Listeria	welshimeri	13	2728841	36.28	503396	126.802	PRJNA561882	SRR11343927	JAARUT000000000	Soil
FSL L7-1047	SD-LH-2	Listeria	seeligeri	72	2966092	37.1	75312	74.9506	PRJNA561882	SRR11343926	JAARUS000000000	Soil
FSL L7-1050	SD-LH-3	Listeria	seeligeri	82	2923231	37.12	240906	106.682	PRJNA561882	SRR11343922	JAARUQ000000000	Soil
FSL L7-1051	SD-LH-3	Listeria	seeligeri	36	2793199	37.27	153318	54.3396	PRJNA561882	SRR11343921	JAARUP000000000	Soil
FSL L7-1053	SD-LH-4	Listeria	seeligeri	42	2834893	37.19	188421	121.623	PRJNA561882	SRR11343920	JAARUO000000000	Soil
FSL L7-1054	SD-LH-4	Listeria	seeligeri	53	2869455	37.21	222898	96.4037	PRJNA561882	SRR11343919	JAARUN000000000	Soil
FSL L7-1059	SD-SS-1	Listeria	innocua	12	2831978	37.35	488454	54.1262	PRJNA561882	SRR11343918	JAARUM000000000	Soil
FSL L7-1062	SD-SS-1	Listeria	innocua	17	2798603	37.3	432332	130.473	PRJNA561882	SRR11343917	JAARUL000000000	Soil
FSL L7-1067	SD-SS-2	Listeria	innocua	73	2842157	37.24	579315	156.421	PRJNA561882	SRR11343915	JAARUJ000000000	Soil
FSL L7-1068	SD-SS-2	Listeria	seeligeri	41	2892023	37.15	118486	68.1478	PRJNA561882	SRR11343914	JAARUI000000000	Soil
FSL L7-1070	SD-SS-2	Listeria	welshimeri	91	2695855	36.36	50572	34.3713	PRJNA561882	SRR11343911	JAARUG000000000	Soil
FSL L7-1072	SD-SS-2	Listeria	seeligeri	44	2836200	37.24	131349	33.5601	PRJNA561882	SRR11343909	JAARUE000000000	Soil
FSL L7-1073	SD-SS-2	Listeria	welshimeri	19	2824934	36.13	371971	88.3282	PRJNA561882	SRR11343908	JAARUD000000000	Soil
FSL L7-1075	SD-SS-3	Listeria	seeligeri	36	2912106	37.14	188529	94.6546	PRJNA561882	SRR11343907	JAARUC000000000	Soil
FSL L7-1081	SD-SS-4	Listeria	seeligeri	32	2806881	37.19	222865	121.626	PRJNA561882	SRR11343906	JAARUB000000000	Soil
FSL L7-1087	SD-SS-5	Listeria	seeligeri	31	2806636	37.19	222864	70.9905	PRJNA561882	SRR11344190	JAARUA000000000	Soil
FSL L7-1093	GA-SC-4	Listeria	monocytogenes	66	3185538	37.75	132930	54.7653	PRJNA514286	SRR9206847	AAFFJU000000000	Soil
FSL L7-1101	GA-SC-5	Listeria	monocytogenes	44	3092232	37.8	156188	81.637	PRJNA514286	SRR9206844	AAFFJS000000000	Soil
FSL L7-1107	WA-SB-4	Listeria	welshimeri	74	2888269	36.13	98156	39.207	PRJNA561882	SRR11344189	JAARTZ000000000	Soil
FSL L7-1113	MD-AEC-6	Listeria	seeligeri	33	2834199	37.15	222864	100.366	PRJNA561882	SRR11344188	JAARTY000000000	Soil
FSL L7-1117	MD-AEC-7	Listeria	seeligeri	34	2919453	37.18	222864	88.8699	PRJNA561882	SRR11344186	JAARTX000000000	Soil
FSL L7-1123	IL-LW-2	Listeria	seeligeri	28	2887371	37.18	184665	107.575	PRJNA561882	SRR11344185	JAARTW000000000	Soil
FSL L7-1129	IL-LW-3	Listeria	monocytogenes	27	2850815	38.04	200086	102.408	PRJNA514286	SRR9206610	AAFFJP000000000	Soil
FSL L7-1133	IL-LW-4	Listeria	seeligeri	115	3006157	37.05	238759	77.1201	PRJNA561882	SRR11344184	JAARTV000000000	Soil
FSL L7-1134	IL-LW-4	Listeria	seeligeri	27	2868123	37.2	291490	99.6635	PRJNA561882	SRR11344183	JAARTU000000000	Soil
FSL L7-1139	MI-MS-1	Listeria	monocytogenes	29	2920518	37.99	229154	101.793	PRJNA514286	SRR9206611	AAFFJV000000000	Soil
FSL L7-1141	MI-MS-1	Listeria	monocytogenes	10	2902734	38.02	579130	74.0347	PRJNA514286	SRR9206849	AAFFJW000000000	Soil
FSL L7-1145	MI-MS-2	Listeria	monocytogenes	12	2827163	38.07	479744	76.4779	PRJNA514286	SRR9206837	AAFFJT000000000	Soil
FSL L7-1146	MI-MS-2	Listeria	monocytogenes	12	2868444	38.04	510522	79.3676	PRJNA514286	SRR9206867	AAFFKU000000000	Soil
FSL L7-1153	MI-MS-3	Listeria	seeligeri	21	2860860	37.23	266544	50.4348	PRJNA561882	SRR11344182	JAARTT000000000	Soil
FSL L7-1159	MI-MS-4	Listeria	seeligeri	25	2835931	37.27	319176	58.9013	PRJNA561882	SRR11344181	JAARTS000000000	Soil
FSL L7-1165	MI-MS-5	Listeria	monocytogenes	9	2885972	38.01	525901	59.1564	PRJNA514286	SRR9206873	AAFFKL000000000	Soil
FSL L7-1173	NY-CB-5	Listeria	monocytogenes	20	2897180	37.88	352646	55.6209	PRJNA514286	SRR9206869	AAFFKJ000000000	Soil
FSL L7-1175	NY-CB-5	Listeria	seeligeri	22	2841577	37.19	451504	64.8771	PRJNA561882	SRR11344180	JAARTR000000000	Soil
FSL L7-1179	ND-KS-1	Listeria	seeligeri	37	2918630	37.17	171398	55.1648	PRJNA561882	SRR11344179	JAARTQ000000000	Soil
FSL L7-1180	ND-KS-1	Listeria	welshimeri	25	2813425	36.16	585463	58.2531	PRJNA561882	SRR11344178	JAARTP000000000	Soil
FSL L7-1185	ND-KS-2	Listeria	welshimeri	11	2762892	36.17	1456670	83.501	PRJNA561882	SRR11344177	JAARTO000000000	Soil
FSL L7-1187	ND-KS-2	Listeria	welshimeri	17	2806387	36.17	370807	53.1977	PRJNA561882	SRR11344175	JAARTN000000000	Soil
FSL L7-1191	ND-KS-3	Listeria	welshimeri	21	2871181	36.11	1445567	91.2114	PRJNA561882	SRR11344174	JAARTM000000000	Soil
FSL L7-1192	ND-KS-3	Listeria	welshimeri	12	2764764	36.17	518093	102.631	PRJNA561882	SRR11344173	JAARTL000000000	Soil
FSL L7-1193	ND-KS-3	Listeria	welshimeri	17	2820138	36.2	517320	242.798	PRJNA561882	SRR11344172	JAARTK000000000	Soil
FSL L7-1197	ND-KS-4	Listeria	welshimeri	14	2754965	36.25	444860	145.574	PRJNA561882	SRR11344171	JAARTJ000000000	Soil
FSL L7-1198	ND-KS-4	Listeria	welshimeri	33	2766669	36.23	342673	119.528	PRJNA561882	SRR11344170	JAASUT000000000	Soil
FSL L7-1199	ND-KS-4	Listeria	welshimeri	23	2743442	36.23	289006	91.4185	PRJNA561882	SRR11344169	JAARTI000000000	Soil
FSL L7-1201	ND-KS-4	Listeria	welshimeri	14	2734825	36.25	520467	92.1266	PRJNA561882	SRR11344168	JAARTH000000000	Soil
FSL L7-1203	ND-AN-1	Listeria	welshimeri	22	2770934	36.26	368398	180.541	PRJNA561882	SRR11344167	JAARTG000000000	Soil
FSL L7-1204	ND-AN-1	Listeria	welshimeri	32	2742944	36.28	1433342	181.482	PRJNA561882	SRR11344166	JAARTF000000000	Soil
FSL L7-1205	ND-AN-1	Listeria	welshimeri	25	2797653	36.22	245830	205.891	PRJNA561882	SRR11344164	JAARTE000000000	Soil
FSL L7-1209	ND-AN-2	Listeria	welshimeri	12	2748784	36.38	532683	64.9843	PRJNA561882	SRR11344163	JAARTD000000000	Soil
FSL L7-1210	ND-AN-2	Listeria	welshimeri	21	2725728	36.26	1438305	89.5678	PRJNA561882	SRR11344162	JAARTC000000000	Soil
FSL L7-1215	ND-AN-4	Listeria	welshimeri	9	2791192	36.29	559995	158.879	PRJNA561882	SRR11344161	JAARTB000000000	Soil
FSL L7-1220	ND-AN-4	Listeria	welshimeri	25	2784072	36.24	681430	143.809	PRJNA561882	SRR11344160	JAARTA000000000	Soil
FSL L7-1221	ND-AN-5	Listeria	welshimeri	22	2748614	36.23	395428	225.038	PRJNA561882	SRR11344159	JAARSZ000000000	Soil
FSL L7-1227	ND-WL-1	Listeria	welshimeri	18	2720507	36.28	398745	83.3575	PRJNA561882	SRR11344065	JAARSY000000000	Soil
FSL L7-1233	ND-WL-2	Listeria	welshimeri	102	2781749	36.21	362668	117.311	PRJNA561882	SRR11344064	JAARSX000000000	Soil
FSL L7-1239	ND-WL-5	Listeria	welshimeri	25	2782339	36.2	318089	75.6396	PRJNA561882	SRR11344063	JAARSW000000000	Soil
FSL L7-1245	ND-LL-1	Listeria	welshimeri	39	2821408	36.16	191949	93.9004	PRJNA561882	SRR11344062	JAARSV000000000	Soil
FSL L7-1246	ND-LL-1	Listeria	welshimeri	37	2833367	36.15	152304	75.8227	PRJNA561882	SRR11344060	JAARSU000000000	Soil
FSL L7-1247	ND-LL-1	Listeria	welshimeri	14	2715187	36.31	367108	273.269	PRJNA561882	SRR11344059	JAARST000000000	Soil
FSL L7-1248	ND-LL-1	Listeria	welshimeri	23	2840687	36.18	264045	209.482	PRJNA561882	SRR11344058	JAASUS000000000	Soil
FSL L7-1251	ND-LL-2	Listeria	welshimeri	53	2850950	36.27	214419	119.993	PRJNA561882	SRR11344056	JAASUQ000000000	Soil
FSL L7-1253	ND-LL-2	Listeria	welshimeri	125	2930243	36.06	244962	218.388	PRJNA561882	SRR11344055	JAARSS000000000	Soil
FSL L7-1255	ND-LL-2	Listeria	welshimeri	35	2831388	36.15	143656	63.4836	PRJNA561882	SRR11344054	JAARSR000000000	Soil
FSL L7-1257	ND-LL-3	Listeria	welshimeri	16	2791706	36.16	463394	149.864	PRJNA561882	SRR11344053	JAARSQ000000000	Soil
FSL L7-1263	ND-LL-4	Listeria	welshimeri	35	2771470	36.32	520450	170.152	PRJNA561882	SRR11344052	JAARSP000000000	Soil
FSL L7-1269	ND-LL-5	Listeria	welshimeri	48	2871438	36.12	1440893	172.077	PRJNA561882	SRR11344051	JAARSO000000000	Soil
FSL L7-1275	ND-LI-5	Listeria	welshimeri	53	2741423	36.26	587012	111.379	PRJNA561882	SRR11344049	JAARSN000000000	Soil
FSL L7-1281	ND-LN-4	Listeria	welshimeri	14	2757159	36.37	534391	228.464	PRJNA561882	SRR11344048	JAARSM000000000	Soil
FSL L7-1282	ND-LN-4	Listeria	welshimeri	9	2794511	36.15	517938	164.945	PRJNA561882	SRR11344047	JAARSL000000000	Soil
FSL L7-1287	ND-LN-5	Listeria	welshimeri	115	2888484	36.21	106805	49.1347	PRJNA561882	SRR11344046	JAARSK000000000	Soil
FSL L7-1291	ND-LN-5	Listeria	welshimeri	26	2755701	36.25	245888	190.263	PRJNA561882	SRR11344045	JAARSJ000000000	Soil
FSL L7-1293	ND-LZ-5	Listeria	welshimeri	16	2818845	36.24	502611	201.914	PRJNA561882	SRR11344044	JAASUP000000000	Soil
FSL L7-1295	ND-LZ-5	Listeria	welshimeri	152	2877193	36.07	187459	63.3654	PRJNA561882	SRR11344043	JAARSI000000000	Soil
FSL L7-1303	AL-BN-4	Listeria	welshimeri	154	2852255	36.1	192369	155.335	PRJNA561882	SRR11344041	JAARSG000000000	Soil
FSL L7-1309	TN-WR-2	Listeria	monocytogenes	13	2881089	37.99	416245	99.6546	PRJNA514286	SRR9206872	AAFFKM000000000	Soil
FSL L7-1310	TN-WR-2	Listeria	monocytogenes	34	2900360	37.97	153011	95.556	PRJNA514286	SRR9206870	AAFFKV000000000	Soil
FSL L7-1312	TN-WR-2	Listeria	welshimeri	123	2858847	36.1	106548	33.6263	PRJNA561882	SRR11344040	JAARSF000000000	Soil
FSL L7-1315	TN-WR-3	Listeria	monocytogenes	28	2965240	37.88	194241	69.5844	PRJNA514286	SRR9207062	AAFFKX000000000	Soil
FSL L7-1317	TN-WR-4	Listeria	monocytogenes	17	2930172	37.87	318333	76.7011	PRJNA514286	SRR9207061	AAFFKT000000000	Soil
FSL L7-1320	TN-WR-4	Listeria	welshimeri	25	2732089	36.27	518633	92.4113	PRJNA561882	SRR11344037	JAASUN000000000	Soil
FSL L7-1325	TN-WR-5	Listeria	welshimeri	12	2702060	36.29	432595	210.899	PRJNA561882	SRR11344036	JAARSE000000000	Soil
FSL L7-1326	GA-SCN-1	Listeria	monocytogenes	28	2839955	37.94	184431	75.3782	PRJNA514286	SRR9206875	AAFFKP000000000	Soil
FSL L7-1331	GA-SCN-1	Listeria	monocytogenes	45	2926267	38.15	151067	86.5411	PRJNA514286	SRR9206857	AAFFKI000000000	Soil
FSL L7-1332	GA-SCN-3	Listeria	monocytogenes	19	2923745	37.84	427016	130.556	PRJNA514286	SRR9888532	AAFFKS000000000	Soil
FSL L7-1336	CT-UF-5	Listeria	monocytogenes	85	2880116	37.9	71534	71.1043	PRJNA514286	SRR9206865	AAFFKO000000000	Soil
FSL L7-1342	MN-LH-1	Listeria	seeligeri	10	2800073	37.22	539103	234.425	PRJNA561882	SRR11344035	JAARSD000000000	Soil
FSL L7-1343	MN-LH-1	Listeria	seeligeri	27	2820046	37.27	413700	205.507	PRJNA561882	SRR11344034	JAATNY000000000	Soil
FSL L7-1348	MN-LH-2	Listeria	seeligeri	20	2827400	37.22	266879	66.9976	PRJNA561882	SRR11343905	JAARSC000000000	Soil
FSL L7-1356	MN-LH-3	Listeria	seeligeri	24	2808735	37.24	232072	184.756	PRJNA561882	SRR11343904	JAARSB000000000	Soil
FSL L7-1357	MN-LH-4	Listeria	seeligeri	19	2823762	37.22	532969	156.352	PRJNA561882	SRR11343903	JAARSA000000000	Soil
FSL L7-1358	MN-LH-4	Listeria	seeligeri	31	2858495	37.16	196528	209.24	PRJNA561882	SRR11343902	JAARRZ000000000	Soil
FSL L7-1361	IN-WM-1	Listeria	monocytogenes	44	2961304	37.79	188048	108.346	PRJNA514286	SRR9206852	AAFFKA000000000	Soil
FSL L7-1363	IN-WM-1	Listeria	seeligeri	25	2911054	37.16	222469	132.045	PRJNA561882	SRR11343901	JAARRY000000000	Soil
FSL L7-1367	IN-WM-2	Listeria	monocytogenes	27	2888756	38.03	207233	103.553	PRJNA514286	SRR9206853	AAFFKC000000000	Soil
FSL L7-1375	IN-WM-3	Listeria	monocytogenes	30	2909737	38.06	189158	109.441	PRJNA514286	SRR9206842	AAFFJN000000000	Soil
FSL L7-1383	IN-WM-5	Listeria	monocytogenes	29	2882306	38.06	202640	86.0028	PRJNA514286	SRR9206862	AAFFKH000000000	Soil
FSL L7-1393	TN-CS-3	Listeria	monocytogenes	73	3165036	37.73	119362	58.1787	PRJNA514286	SRR9206861	AAFFKE000000000	Soil
FSL L7-1401	GA-RT-2	Listeria	monocytogenes	81	3174042	37.79	94018	69.3086	PRJNA514286	SRR9206848	AAFFKY000000000	Soil
FSL L7-1415	GA-RT-5	Listeria	monocytogenes	16	2923258	37.84	572454	143.813	PRJNA514286	SRR9888533	AAFFJQ000000000	Soil
FSL L7-1418	GA-RT-5	Listeria	monocytogenes	60	2902458	37.85	109844	87.2348	PRJNA514286	SRR9206612	AAFFJL000000000	Soil
FSL L7-1423	AL-TN-2	Listeria	monocytogenes	82	2942136	37.83	67393	109.756	PRJNA514286	SRR9206609	AAFFJO000000000	Soil
FSL L7-1431	AL-TN-3	Listeria	monocytogenes	39	2883534	37.87	172398	102.543	PRJNA514286	SRR9206850	AAFFKB000000000	Soil
FSL L7-1432	AL-TN-3	Listeria	monocytogenes	33	3018569	37.81	264090	86.0463	PRJNA514286	SRR9206856	AAFFKF000000000	Soil
FSL L7-1439	AL-TN-4	Listeria	monocytogenes	44	2910175	38.01	173324	103.587	PRJNA514286	SRR9206866	AAFFKN000000000	Soil
FSL L7-1444	AL-TN-4	Listeria	monocytogenes	21	2938458	37.83	419635	114.868	PRJNA514286	SRR9620885	AAHZII000000000	Soil
FSL L7-1453	MN-BE-1	Listeria	seeligeri	26	2882651	37.23	469901	208.252	PRJNA561882	SRR11343888	JAARRS000000000	Soil
FSL L7-1455	MN-BE-1	Listeria	seeligeri	94	2966516	37.04	113743	184.75	PRJNA561882	SRR11343887	JAASUH000000000	Soil
FSL L7-1459	MN-BE-2	Listeria	seeligeri	34	2853087	37.26	379673	110.515	PRJNA561882	SRR11343886	JAARRR000000000	Soil
FSL L7-1465	MN-BE-4	Listeria	seeligeri	30	2863158	37.2	223132	96.768	PRJNA561882	SRR11343885	JAARRQ000000000	Soil
FSL L7-1467	MN-FL-4	Listeria	seeligeri	31	2879146	37.11	207938	95.341	PRJNA561882	SRR11343884	JAARRP000000000	Soil
FSL L7-1499	WY-TB-3	Listeria	welshimeri	15	2742560	36.23	448785	115.723	PRJNA561882	SRR11343879	JAARRN000000000	Soil
FSL L7-1535	MT-PC-1	Listeria	welshimeri	23	2745108	36.3	290315	213.013	PRJNA561882	SRR11344249	JAARRJ000000000	Soil
FSL L7-1542	MT-PC-3	Listeria	welshimeri	83	2774537	36.45	503132	118.866	PRJNA561882	SRR11344246	JAASTY000000000	Soil
FSL L7-1548	MT-UTR-4	Listeria	seeligeri	37	3008408	37.04	141579	96.2063	PRJNA561882	SRR11344244	JAARRH000000000	Soil
FSL L7-1560	OR-DN-5	Listeria	seeligeri	28	2900540	37.27	242102	151.06	PRJNA561882	SRR11344241	JAARRG000000000	Soil
FSL L7-1566	MI-PR-2	Listeria	welshimeri	11	2860334	36.18	593819	170.733	PRJNA561882	SRR11344240	JAARRF000000000	Soil
FSL L7-1574	WY-BH-1	Listeria	seeligeri	80	2974940	37.13	223804	117.469	PRJNA561882	SRR11344238	JAARRD000000000	Soil
FSL L7-1580	WY-BH-3	Listeria	seeligeri	62	2926984	37.19	414884	309.776	PRJNA561882	SRR11344235	JAARRC000000000	Soil
FSL L7-1581	WY-BH-3	Listeria	seeligeri	29	2928667	37.22	372896	66.587	PRJNA561882	SRR11344234	JAARRB000000000	Soil
FSL L7-1584	WY-BH-4	Listeria	welshimeri	19	2716241	36.32	374717	75.4241	PRJNA561882	SRR11344232	JAARRA000000000	Soil
FSL L7-1585	WY-BH-4	Listeria	welshimeri	20	2700101	36.27	256236	103.107	PRJNA561882	SRR11344231	JAARQZ000000000	Soil
FSL L7-1587	WY-BH-4	Listeria	welshimeri	23	2760011	36.21	242225	81.2773	PRJNA561882	SRR11344229	JAARQX000000000	Soil
FSL L7-1590	WY-BH-5	Listeria	welshimeri	257	2919161	36.23	311512	73.4082	PRJNA561882	SRR11344227	JAARQW000000000	Soil
FSL L7-1591	WY-BH-5	Listeria	welshimeri	23	2753465	36.21	316365	76.7824	PRJNA561882	SRR11344226	JAARQV000000000	Soil
FSL L7-1596	SD-BH-2	Listeria	seeligeri	58	2895337	37.15	102893	234.044	PRJNA561882	SRR11344223	JAARQT000000000	Soil
FSL L7-1599	SD-BH-2	Listeria	welshimeri	11	2683673	36.34	1418385	168.614	PRJNA561882	SRR11344097	JAARQS000000000	Soil
FSL L7-1600	SD-BH-5	Listeria	welshimeri	28	2872811	36.18	300680	94.9001	PRJNA561882	SRR11344096	JAARQR000000000	Soil
FSL L7-1601	SD-BH-5	Listeria	welshimeri	15	2724904	36.26	318796	93.556	PRJNA561882	SRR11344095	JAARQQ000000000	Soil
FSL L7-1606	MN-CF-1	Listeria	welshimeri	25	2807188	36.17	362303	104.204	PRJNA561882	SRR11344094	JAARQP000000000	Soil
FSL L7-1612	MN-CF-2	Listeria	welshimeri	15	2879192	36.13	371759	78.0313	PRJNA561882	SRR11344093	JAARQO000000000	Soil
FSL L7-1615	MN-LR-5	Listeria	welshimeri	13	2820755	36.15	537116	75.0623	PRJNA561882	SRR11344091	JAARQM000000000	Soil
FSL L7-1616	MN-LR-5	Listeria	welshimeri	12	2770403	36.17	502140	81.5653	PRJNA561882	SRR11344090	JAARQL000000000	Soil
FSL L7-1620	MN-LR-5	Listeria	welshimeri	33	2941864	36.12	326215	82.6218	PRJNA561882	SRR11344088	JAARQK000000000	Soil
FSL L7-1623	IA-RR-4	Listeria	welshimeri	17	2732492	36.25	446361	263.154	PRJNA561882	SRR11344086	JAARQI000000000	Soil
FSL L7-1624	IA-RR-4	Listeria	innocua	19	2861166	37.37	487159	105.405	PRJNA561882	SRR11344085	JAARQH000000000	Soil
FSL L7-1625	IA-RR-4	Listeria	innocua	12	2853861	37.37	589451	86.9222	PRJNA561882	SRR11344084	JAARQG000000000	Soil
FSL L7-1626	IA-RR-4	Listeria	seeligeri	39	2856741	37.22	171231	53.0082	PRJNA561882	SRR11344083	JAARQF000000000	Soil
FSL L7-1630	IA-CS-2	Listeria	seeligeri	32	2823160	37.22	209259	46.3366	PRJNA561882	SRR11344081	JAARQD000000000	Soil
FSL L7-1635	IA-CS-3	Listeria	monocytogenes	17	2842420	38.08	544185	124.838	PRJNA514286	SRR9620889	AAHZIH000000000	Soil
FSL L7-1636	IA-CS-3	Listeria	seeligeri	34	2846159	37.17	240906	81.2001	PRJNA561882	SRR11344080	JAARQC000000000	Soil
FSL L7-1637	IA-CS-3	Listeria	monocytogenes	23	2796780	38.15	272475	126.075	PRJNA514286	SRR9620962	AAHZKK000000000	Soil
FSL L7-1639	IA-CS-3	Listeria	seeligeri	43	2892288	37.17	149819	56.7435	PRJNA561882	SRR11344079	JAARQB000000000	Soil
FSL L7-1642	IA-CS-4	Listeria	welshimeri	279	2995596	36.28	304570	61.168	PRJNA561882	SRR11344076	JAARPZ000000000	Soil
FSL L7-1646	IA-CS-5	Listeria	welshimeri	13	2750814	36.22	518135	82.2577	PRJNA561882	SRR11344074	JAARPX000000000	Soil
FSL L7-1648	IA-CS-5	Listeria	welshimeri	13	2802389	36.1	442858	102.859	PRJNA561882	SRR11344073	JAARPW000000000	Soil
FSL L7-1651	TX-SH-1	Listeria	innocua	63	2880467	37.22	532112	137.381	PRJNA561882	SRR11344072	JAARPV000000000	Soil
FSL L7-1657	TX-SH-2	Listeria	welshimeri	12	2750705	36.2	1449415	163.939	PRJNA561882	SRR11344071	JAARPU000000000	Soil
FSL L7-1659	TX-SH-2	Listeria	welshimeri	176	3007429	36.27	195519	58.5636	PRJNA561882	SRR11344069	JAARPS000000000	Soil
FSL L7-1661	TX-SH-2	Listeria	innocua	11	2890585	37.17	1531543	68.7054	PRJNA561882	SRR11344068	JAARPR000000000	Soil
FSL L7-1663	TX-SH-3	Listeria	innocua	125	2998422	37.2	549990	137.759	PRJNA561882	SRR11344066	JAARPQ000000000	Soil
FSL L7-1665	TX-SH-3	Listeria	innocua	63	3084246	37.04	474155	116.501	PRJNA561882	SRR11344033	JAARPP000000000	Soil
FSL L7-1669	TX-SH-4	Listeria	innocua	57	3150841	37.1	456300	120.666	PRJNA561882	SRR11344032	JAARPO000000000	Soil
FSL L7-1670	TX-SH-4	Listeria	innocua	22	2842490	37.29	475881	57.4441	PRJNA561882	SRR11344031	JAARPN000000000	Soil
FSL L7-1675	TX-SH-5	Listeria	innocua	64	2875573	37.26	1475107	112.319	PRJNA561882	SRR11344030	JAARPM000000000	Soil
FSL L7-1687	KS-MS-2	Listeria	welshimeri	18	2745126	36.23	501514	59.0738	PRJNA561882	SRR11344028	JAARPK000000000	Soil
FSL L7-1705	TX-MN-2	Listeria	welshimeri	11	2720499	36.24	1428461	243.39	PRJNA561882	SRR11344023	JAARPG000000000	Soil
FSL L7-1706	TX-MN-2	Listeria	welshimeri	14	2752040	36.27	499267	168.376	PRJNA561882	SRR11344022	JAARPF000000000	Soil
FSL L7-1707	TX-MN-2	Listeria	welshimeri	78	2815033	36.44	261197	98.3548	PRJNA561882	SRR11344021	JAASTR000000000	Soil
FSL L7-1710	TX-MN-2	Listeria	welshimeri	86	2836858	36.19	518327	219.144	PRJNA561882	SRR11344020	JAATNX000000000	Soil
FSL L7-1711	TX-MN-4	Listeria	welshimeri	22	2787836	36.26	308656	187.338	PRJNA561882	SRR11344019	JAARPE000000000	Soil
FSL L7-1717	TX-MN-5	Listeria	welshimeri	29	2850555	36.16	411220	155.252	PRJNA561882	SRR11344018	JAARPD000000000	Soil
FSL L7-1718	TX-MN-5	Listeria	welshimeri	142	2853175	36.11	384684	126.292	PRJNA561882	SRR11344017	JAARPC000000000	Soil
FSL L7-1723	LA-TH-1	Listeria	monocytogenes	16	2998122	37.88	356178	95.6891	PRJNA514286	SRR9620923	AAHZIU000000000	Soil
FSL L7-1725	LA-TH-1	Listeria	monocytogenes	14	2895487	37.99	356380	113.7	PRJNA514286	SRR9620947	AAHZJC000000000	Soil
FSL L7-1726	LA-TH-1	Listeria	innocua	57	3210841	37.06	377434	157.4	PRJNA561882	SRR11344016	JAARPB000000000	Soil
FSL L7-1731	LA-TH-2	Listeria	monocytogenes	27	3015723	38	249471	119.245	PRJNA514286	SRR9620944	AAHZJW000000000	Soil
FSL L7-1734	LA-TH-2	Listeria	monocytogenes	22	2896845	37.95	196041	127.153	PRJNA514286	SRR9620943	AAHZJV000000000	Soil
FSL L7-1735	LA-TH-2	Listeria	monocytogenes	16	2876766	37.99	507017	122.78	PRJNA514286	SRR9620891	AAHZIJ000000000	Soil
FSL L7-1737	LA-TH-4	Listeria	monocytogenes	32	3082536	37.8	192676	123.538	PRJNA514286	SRR9620882	AAHZIG000000000	Soil
FSL L7-1743	LA-TH-5	Listeria	innocua	40	3151537	37.06	354383	211.85	PRJNA561882	SRR11344015	JAASTQ000000000	Soil
FSL L7-1749	LA-HN-2	Listeria	monocytogenes	18	2885567	37.98	348300	106.614	PRJNA514286	SRR9620956	AAHZIZ000000000	Soil
FSL L7-1750	LA-HN-2	Listeria	monocytogenes	18	2907957	38.01	431326	111.386	PRJNA514286	SRR9620961	AAHZIT000000000	Soil
FSL L7-1751	LA-HN-2	Listeria	monocytogenes	33	3011165	37.86	211371	120.88	PRJNA514286	SRR9620955	AAHZHW000000000	Soil
FSL L7-1752	LA-HN-2	Listeria	monocytogenes	14	2899724	37.97	510483	113.793	PRJNA514286	SRR9620934	AAHZIR000000000	Soil
FSL L7-1755	LA-HN-4	Listeria	monocytogenes	17	2876198	37.97	444111	124.294	PRJNA514286	SRR9620951	AAHZIE000000000	Soil
FSL L7-1758	LA-HN-4	Listeria	monocytogenes	12	2835996	38.08	550730	112.632	PRJNA514286	SRR9620963	AAHZIL000000000	Soil
FSL L7-1765	LA-HN-5	Listeria	monocytogenes	33	2931335	37.93	224847	93.9826	PRJNA514286	SRR9620932	AAHZIY000000000	Soil
FSL L7-1775	MN-RR-2	Listeria	monocytogenes	32	2997736	37.79	238777	122.265	PRJNA514286	SRR9620939	AAHZJA000000000	Soil
FSL L7-1783	MN-RR-3	Listeria	monocytogenes	24	2945951	37.82	236642	99.2348	PRJNA514286	SRR9620922	AAHZIP000000000	Soil
FSL L7-1785	MN-RR-3	Listeria	welshimeri	13	2750088	36.27	1417475	116.844	PRJNA561882	SRR11344010	JAAROY000000000	Soil
FSL L7-1787	MN-RR-3	Listeria	welshimeri	27	2792479	36.25	650003	115.056	PRJNA561882	SRR11344009	JAAROX000000000	Soil
FSL L7-1800	LA-JW-1	Listeria	monocytogenes	11	2852112	38.05	1475293	99.1614	PRJNA514286	SRR9620935	AAHZHZ000000000	Soil
FSL L7-1802	LA-JW-1	Listeria	monocytogenes	42	3125592	37.69	175404	128.885	PRJNA514286	SRR9620895	AAHZIN000000000	Soil
FSL L7-1808	LA-LO-1	Listeria	monocytogenes	29	3071167	37.8	353176	139.358	PRJNA514286	SRR9620933	AAHZHY000000000	Soil
FSL L7-1810	LA-LO-1	Listeria	welshimeri	25	2785678	36.2	228080	102.213	PRJNA561882	SRR11344008	JAAROW000000000	Soil
FSL L7-1818	LA-LO-3	Listeria	welshimeri	55	2943153	36.06	378965	159.568	PRJNA561882	SRR11344006	JAAROU000000000	Soil
FSL L7-1829	LA-AN-1	Listeria	welshimeri	50	3169563	36.26	127987	77.5128	PRJNA561882	SRR11343872	JAAROP000000000	Soil
FSL L7-1832	LA-AN-2	Listeria	welshimeri	70	2818001	36.19	88285	157.378	PRJNA561882	SRR11343869	JAAROM000000000	Soil
FSL L7-1835	LA-AN-2	Listeria	welshimeri	30	2825870	36.14	217648	129.943	PRJNA561882	SRR11343866	JAAROJ000000000	Soil
FSL L7-1837	LA-AN-3	Listeria	welshimeri	49	2795450	36.22	92465	109.182	PRJNA561882	SRR11343864	JAARND000000000	Soil
FSL L7-1838	LA-AN-3	Listeria	welshimeri	26	2798527	36.17	297197	70.1041	PRJNA561882	SRR11343861	JAARNC000000000	Soil
FSL L7-1845	LA-AN-4	Listeria	welshimeri	35	2824488	36.14	177282	122.502	PRJNA561882	SRR11343857	JAARMY000000000	Soil
FSL L7-1846	LA-AN-4	Listeria	welshimeri	37	2830911	36.21	257121	110.22	PRJNA561882	SRR11343856	JAARMX000000000	Soil
FSL L7-1851	LA-AN-5	Listeria	welshimeri	38	2802247	36.16	146488	171.358	PRJNA561882	SRR11343853	JAARMU000000000	Soil
FSL L7-1854	MN-MH-3	Listeria	welshimeri	25	2781989	36.16	301587	178.212	PRJNA561882	SRR11343852	JAARMT000000000	Soil
FSL L7-1855	MN-MH-3	Listeria	welshimeri	78	2902905	36.1	339798	115.106	PRJNA561882	SRR11343850	JAARMS000000000	Soil
FSL L7-1856	MN-MH-3	Listeria	monocytogenes	41	2956839	37.85	185769	135.922	PRJNA514286	SRR9620945	AAHZKC000000000	Soil
FSL L7-1859	MN-MH-3	Listeria	welshimeri	14	2752834	36.21	487093	52.2599	PRJNA561882	SRR11343849	JAARMR000000000	Soil
FSL L7-1860	MN-MH-4	Listeria	welshimeri	14	2817277	36.23	499726	108.376	PRJNA561882	SRR11343848	JAARMQ000000000	Soil
FSL L7-1862	MN-MH-4	Listeria	welshimeri	14	2752872	36.26	1409100	117.094	PRJNA561882	SRR11343847	JAARMP000000000	Soil
FSL L7-1863	MN-MH-4	Listeria	welshimeri	43	2765621	36.22	1431712	139.354	PRJNA561882	SRR11343846	JAARMO000000000	Soil
FSL L7-1866	MN-MH-5	Listeria	welshimeri	29	2752783	36.28	515172	139.527	PRJNA561882	SRR11343845	JAARMN000000000	Soil
FSL L7-1868	MN-MH-5	Listeria	welshimeri	18	2820430	36.28	1501492	137.498	PRJNA561882	SRR11343844	JAARMM000000000	Soil
FSL W9-0228	NA	Listeria	innocua	94	2929070	37.25	565265	141.782	PRJNA660468	SRR12557865	JACTLY000000000	Agricultural water
FSL W9-0234	NA	Listeria	welshimeri	14	2744462	36.25	1450046	153.632	PRJNA660468	SRR12557864	JACTLX000000000	Agricultural water
FSL W9-0235	NA	Listeria	seeligeri	28	2890027	37.24	332365	105.939	PRJNA660468	SRR12557822	JACTLW000000000	Agricultural water
FSL W9-0238	NA	Listeria	innocua	8	2853001	37.31	1478364	220.719	PRJNA660468	SRR12557811	JACTLV000000000	Agricultural water
FSL W9-0239	NA	Listeria	innocua	11	2806592	37.38	1411619	163.628	PRJNA660468	SRR12557800	JACTLU000000000	Agricultural water
FSL W9-0240	NA	Listeria	innocua	11	2830632	37.38	1421889	153.878	PRJNA660468	SRR12557789	JACTLT000000000	Agricultural water
FSL W9-0241	NA	Listeria	welshimeri	12	2880351	36.17	1534465	195.099	PRJNA660468	SRR12557778	JACTLS000000000	Agricultural water
FSL W9-0244	NA	Listeria	welshimeri	16	2871066	36.05	458089	161.501	PRJNA660468	SRR12557756	JACTLQ000000000	Agricultural water
FSL W9-0263	NA	Listeria	welshimeri	16	2892213	36.14	219633	103.151	PRJNA660468	SRR12557745	JACTLP000000000	Agricultural water
FSL W9-0273	NA	Listeria	welshimeri	28	2878367	36.06	263761	120.713	PRJNA660468	SRR12557863	JACTLO000000000	Agricultural water
FSL W9-0274	NA	Listeria	welshimeri	14	2872729	36.14	474554	202.207	PRJNA660468	SRR12557852	JACTLN000000000	Agricultural water
FSL W9-0276	NA	Listeria	seeligeri	30	2866423	37.21	214028	125.107	PRJNA660468	SRR12557841	JACTLM000000000	Agricultural water
FSL W9-0281	NA	Listeria	seeligeri	30	2987798	37.12	192187	125.263	PRJNA660468	SRR12557830	JACTLL000000000	Agricultural water
FSL W9-0282	NA	Listeria	innocua	24	2941785	37.34	492342	138.691	PRJNA660468	SRR12557828	JACTLK000000000	Agricultural water
FSL W9-0283	NA	Listeria	innocua	13	2789286	37.4	1411247	113.455	PRJNA660468	SRR12557827	JACTLJ000000000	Agricultural water
FSL W9-0285	NA	Listeria	innocua	10	2874532	37.25	1517252	162.544	PRJNA660468	SRR12557826	JACTLI000000000	Agricultural water
FSL W9-0474	NA	Listeria	seeligeri	28	2846661	37.18	190434	128.948	PRJNA660468	SRR12557825	JACTLH000000000	Agricultural water
FSL W9-0478	NA	Listeria	seeligeri	37	2867631	37.19	141796	124.2	PRJNA660468	SRR12557824	JACTLG000000000	Agricultural water
FSL W9-0482	NA	Listeria	seeligeri	14	2890564	37.21	527937	200.573	PRJNA660468	SRR12557823	JACTLF000000000	Agricultural water
FSL W9-0483	NA	Listeria	seeligeri	11	2812974	37.27	529880	131.063	PRJNA660468	SRR12557821	JACTLE000000000	Agricultural water
FSL W9-0484	NA	Listeria	welshimeri	28	2821546	36.12	267327	144.25	PRJNA660468	SRR12557820	JACTLD000000000	Agricultural water
FSL W9-0486	NA	Listeria	innocua	13	2900044	37.36	372553	140.898	PRJNA660468	SRR12557819	JACTLC000000000	Agricultural water
FSL W9-0488	NA	Listeria	seeligeri	37	3007375	37.1	200812	91.6822	PRJNA660468	SRR12557818	JACTLB000000000	Agricultural water
FSL W9-0489	NA	Listeria	welshimeri	25	2850790	36.15	218540	137.392	PRJNA660468	SRR12557817	JACTLA000000000	Agricultural water
FSL W9-0491	NA	Listeria	innocua	5	2890079	37.3	1504608	125.636	PRJNA660468	SRR12557816	JACTKZ000000000	Agricultural water
FSL W9-0495	NA	Listeria	seeligeri	81	2912364	37.21	239248	131.642	PRJNA660468	SRR12557815	JACTKY000000000	Agricultural water
FSL W9-0499	NA	Listeria	seeligeri	27	2885276	37.3	262177	116.569	PRJNA660468	SRR12557813	JACTKW000000000	Agricultural water
FSL W9-0501	NA	Listeria	seeligeri	28	3034276	37.2	272625	137.17	PRJNA660468	SRR12557812	JACTKV000000000	Agricultural water
FSL W9-0504	NA	Listeria	welshimeri	22	2781759	36.18	386401	172.575	PRJNA660468	SRR12557810	JACTKU000000000	Agricultural water
FSL W9-0506	NA	Listeria	seeligeri	12	2812679	37.27	529895	131.722	PRJNA660468	SRR12557809	JACTKT000000000	Agricultural water
FSL W9-0507	NA	Listeria	welshimeri	13	2760369	36.2	1480184	171.952	PRJNA660468	SRR12557808	JACTKS000000000	Agricultural water
FSL W9-0511	NA	Listeria	innocua	13	2878821	37.3	504736	120.738	PRJNA660468	SRR12557807	JACTKR000000000	Agricultural water
FSL W9-0513	NA	Listeria	welshimeri	22	2858048	36.17	361410	155.055	PRJNA660468	SRR12557806	JACTKQ000000000	Agricultural water
FSL W9-0516	NA	Listeria	welshimeri	19	2919232	36.06	499582	150.328	PRJNA660468	SRR12557805	JACTKP000000000	Agricultural water
FSL W9-0519	NA	Listeria	seeligeri	27	2920083	37.23	188782	165.627	PRJNA660468	SRR12557804	JACTKO000000000	Agricultural water
FSL W9-0520	NA	Listeria	seeligeri	29	2903033	37.19	187602	111.534	PRJNA660468	SRR12557803	JACTKN000000000	Agricultural water
FSL W9-0522	NA	Listeria	welshimeri	16	2809261	36.19	511713	129.546	PRJNA660468	SRR12557802	JACTKM000000000	Agricultural water
FSL W9-0524	NA	Listeria	seeligeri	45	2869382	37.09	312784	118.853	PRJNA660468	SRR12557801	JACTKL000000000	Agricultural water
FSL W9-0528	NA	Listeria	seeligeri	12	2838322	37.2	501281	124.257	PRJNA660468	SRR12557798	JACTKJ000000000	Agricultural water
FSL W9-0531	NA	Listeria	innocua	13	2896896	37.44	528741	122.798	PRJNA660468	SRR12557797	JACTKI000000000	Agricultural water
FSL W9-0533	NA	Listeria	welshimeri	206	2926760	36.12	368291	136.076	PRJNA660468	SRR12557796	JACTKH000000000	Agricultural water
FSL W9-0537	NA	Listeria	welshimeri	12	2892666	36.06	509522	157.6	PRJNA660468	SRR12557795	JACTKG000000000	Agricultural water
FSL W9-0538	NA	Listeria	welshimeri	12	2893393	36.06	509498	108.331	PRJNA660468	SRR12557794	JACTKF000000000	Agricultural water
FSL W9-0540	NA	Listeria	welshimeri	16	2776119	36.2	504342	131.914	PRJNA660468	SRR12557793	JACTKE000000000	Agricultural water
FSL W9-0546	NA	Listeria	seeligeri	10	2817919	37.28	529718	135.28	PRJNA660468	SRR12557792	JACTKD000000000	Agricultural water
FSL W9-0575	NA	Listeria	welshimeri	14	2805132	36.15	501752	153.387	PRJNA660468	SRR12557791	JACTKC000000000	Agricultural water
FSL W9-0576	NA	Listeria	welshimeri	24	2876919	36.1	609522	97.7445	PRJNA660468	SRR12557790	JACTKB000000000	Agricultural water
FSL W9-0577	NA	Listeria	seeligeri	22	2866914	37.27	323201	111.402	PRJNA660468	SRR12557788	JACTKA000000000	Agricultural water
FSL W9-0579	NA	Listeria	welshimeri	21	2851913	36.1	374559	129.029	PRJNA660468	SRR12557787	JACTJZ000000000	Agricultural water
FSL W9-0582	NA	Listeria	seeligeri	35	2914909	37.25	139780	103.078	PRJNA660468	SRR12557786	JACTJY000000000	Agricultural water
FSL W9-0583	NA	Listeria	seeligeri	19	2799554	37.28	324308	146.763	PRJNA660468	SRR12557785	JACTJX000000000	Agricultural water
FSL W9-0592	NA	Listeria	seeligeri	18	2838313	37.27	348594	137.663	PRJNA660468	SRR12557783	JACTJV000000000	Agricultural water
FSL W9-0593	NA	Listeria	seeligeri	20	2821161	37.24	227074	92.7872	PRJNA660468	SRR12557782	JACTJU000000000	Agricultural water
FSL W9-0595	NA	Listeria	seeligeri	28	2866131	37.23	227260	126.969	PRJNA660468	SRR12557781	JACTJT000000000	Agricultural water
FSL W9-0598	NA	Listeria	seeligeri	23	2917965	37.19	252595	125.709	PRJNA660468	SRR12557780	JACTJS000000000	Agricultural water
FSL W9-0600	NA	Listeria	seeligeri	18	2797593	37.23	463392	133.477	PRJNA660468	SRR12557779	JACTJR000000000	Agricultural water
FSL W9-0606	NA	Listeria	welshimeri	8	2775913	36.21	1464869	311.687	PRJNA660468	SRR12557775	JACTJO000000000	Agricultural water
FSL W9-0607	NA	Listeria	seeligeri	27	2846881	37.21	189146	218.014	PRJNA660468	SRR12557774	JACTJN000000000	Agricultural water
FSL W9-0613	NA	Listeria	seeligeri	42	2986687	37.16	212287	122.694	PRJNA660468	SRR12557773	JACTJM000000000	Agricultural water
FSL W9-0616	NA	Listeria	seeligeri	35	2868242	37.18	191481	328.724	PRJNA660468	SRR12557772	JACTJL000000000	Agricultural water
FSL W9-0619	NA	Listeria	seeligeri	24	2889039	37.17	235544	184.107	PRJNA660468	SRR12557771	JACTJK000000000	Agricultural water
FSL W9-0626	NA	Listeria	welshimeri	30	2880271	36.06	254250	155.548	PRJNA660468	SRR12557769	JACTJI000000000	Agricultural water
FSL W9-0632	NA	Listeria	seeligeri	26	2847837	37.29	228876	114.989	PRJNA660468	SRR12557766	JACTJG000000000	Agricultural water
FSL W9-0635	NA	Listeria	welshimeri	17	2812724	36.19	235183	164.741	PRJNA660468	SRR12557765	JACTJF000000000	Agricultural water
FSL W9-0642	NA	Listeria	welshimeri	10	2814502	36.24	1512038	152.401	PRJNA660468	SRR12557764	JACTJE000000000	Agricultural water
FSL W9-0644	NA	Listeria	seeligeri	16	2864211	37.22	367147	133.177	PRJNA660468	SRR12557763	JACTJD000000000	Agricultural water
FSL W9-0654	NA	Listeria	seeligeri	27	2835194	37.26	262186	122.996	PRJNA660468	SRR12557761	JACTJB000000000	Agricultural water
FSL W9-0659	NA	Listeria	seeligeri	276	2971136	37.1	422386	215.724	PRJNA660468	SRR12557759	JACTIZ000000000	Agricultural water
FSL W9-0665	NA	Listeria	welshimeri	26	2845545	36.1	225793	255.397	PRJNA660468	SRR12557757	JACTIX000000000	Agricultural water
FSL W9-0667	NA	Listeria	seeligeri	30	2833268	37.23	222746	155.765	PRJNA660468	SRR12557755	JACTIW000000000	Agricultural water
FSL W9-0822	NA	Listeria	seeligeri	27	2814362	37.27	212093	153.503	PRJNA660468	SRR12557753	JACTIU000000000	Agricultural water
FSL W9-0823	NA	Listeria	welshimeri	26	2847207	36.13	230376	157.05	PRJNA660468	SRR12557752	JACTIT000000000	Agricultural water
FSL W9-0979	NA	Listeria	welshimeri	14	2794194	36.2	512685	190.848	PRJNA660468	SRR12557751	JACTIS000000000	Agricultural water
FSL W9-0988	NA	Listeria	welshimeri	30	2788763	36.17	222053	169.631	PRJNA660468	SRR12557750	JACTIR000000000	Agricultural water
FSL W9-0991	NA	Listeria	welshimeri	10	2755650	36.19	1447972	181.173	PRJNA660468	SRR12557749	JACTIQ000000000	Agricultural water
FSL W9-0993	NA	Listeria	seeligeri	19	2838443	37.27	348019	160.102	PRJNA660468	SRR12557748	JACTIP000000000	Agricultural water
FSL W9-0994	NA	Listeria	welshimeri	95	2866408	36.21	178269	226.609	PRJNA660468	SRR12557747	JACVET000000000	Agricultural water
FSL W9-0998	NA	Listeria	welshimeri	23	2869458	36.04	389028	180.712	PRJNA660468	SRR12557746	JACTIO000000000	Agricultural water
FSL W9-1027	NA	Listeria	seeligeri	188	3036952	37.13	332365	135.77	PRJNA660468	SRR12557744	JACTIN000000000	Agricultural water
FSL W9-1032	NA	Listeria	innocua	12	2864356	37.38	504453	162.379	PRJNA660468	SRR12557743	JACTIM000000000	Agricultural water
FSL W9-1034	NA	Listeria	seeligeri	55	2834745	37.19	360386	210.038	PRJNA660468	SRR12557742	JACTIL000000000	Agricultural water
FSL W9-1036	NA	Listeria	welshimeri	21	2869636	36.13	382032	114.928	PRJNA660468	SRR12557741	JACTIK000000000	Agricultural water
FSL W9-1113	NA	Listeria	welshimeri	18	2824675	36.13	448257	171.393	PRJNA660468	SRR12557740	JACTIJ000000000	Agricultural water
FSL W9-1172	NA	Listeria	seeligeri	16	2870595	37.27	293129	135.529	PRJNA660468	SRR12557739	JACTII000000000	Agricultural water
FSL W9-1176	NA	Listeria	seeligeri	22	2816679	37.22	436447	187.109	PRJNA660468	SRR12557738	JACTIH000000000	Agricultural water
FSL W9-1178	NA	Listeria	seeligeri	17	2818264	37.26	536628	167.962	PRJNA660468	SRR12557737	JACTIG000000000	Agricultural water
FSL W9-1179	NA	Listeria	innocua	9	2891726	37.28	1477570	153.697	PRJNA660468	SRR12557736	JACTIF000000000	Agricultural water
FSL W9-1182	NA	Listeria	welshimeri	21	2791848	36.24	388065	174.749	PRJNA660468	SRR12557735	JACTIE000000000	Agricultural water
FSL W9-1185	NA	Listeria	welshimeri	18	2774005	36.27	451149	166.966	PRJNA660468	SRR12557862	JACTID000000000	Agricultural water
FSL W9-1187	NA	Listeria	innocua	12	2847927	37.36	453740	160.996	PRJNA660468	SRR12557861	JACTIC000000000	Agricultural water
FSL W9-1189	NA	Listeria	innocua	12	2835688	37.37	553288	189.41	PRJNA660468	SRR12557860	JACTIB000000000	Agricultural water
FSL W9-1193	NA	Listeria	seeligeri	13	2803549	37.23	463390	162.249	PRJNA660468	SRR12557859	JACTIA000000000	Agricultural water
FSL W9-1195	NA	Listeria	welshimeri	33	2853617	36.1	200298	208.452	PRJNA660468	SRR12557858	JACTHZ000000000	Agricultural water
FSL W9-1196	NA	Listeria	innocua	13	2793859	37.41	1424684	193.189	PRJNA660468	SRR12557857	JACTHY000000000	Agricultural water
FSL W9-1208	NA	Listeria	innocua	10	2825206	37.4	1446083	186.527	PRJNA660468	SRR12557856	JACTHX000000000	Agricultural water
FSL W9-1211	NA	Listeria	seeligeri	21	2877439	37.21	225620	188.843	PRJNA660468	SRR12557855	JACTHW000000000	Agricultural water
FSL W9-1219	NA	Listeria	innocua	11	2784264	37.39	536388	135.262	PRJNA660468	SRR12557853	JACTHU000000000	Agricultural water
FSL W9-1222	NA	Listeria	seeligeri	23	2853501	37.2	293361	182.581	PRJNA660468	SRR12557851	JACTHT000000000	Agricultural water
FSL W9-1226	NA	Listeria	seeligeri	15	2862819	37.22	406261	138.002	PRJNA660468	SRR12557850	JACTHS000000000	Agricultural water
FSL W9-1318	NA	Listeria	seeligeri	27	2927221	37.14	222468	174.874	PRJNA660468	SRR12557848	JACTHQ000000000	Agricultural water
FSL W9-1319	NA	Listeria	innocua	12	2825209	37.27	1467342	177.064	PRJNA660468	SRR12557847	JACTHP000000000	Agricultural water
FSL W9-1327	NA	Listeria	welshimeri	21	2773680	36.18	511730	145.923	PRJNA660468	SRR12557846	JACTHO000000000	Agricultural water
FSL W9-1330	NA	Listeria	seeligeri	21	2901974	37.21	401607	161.302	PRJNA660468	SRR12557845	JACTHN000000000	Agricultural water
FSL W9-1334	NA	Listeria	welshimeri	15	2808020	36.23	564139	170.755	PRJNA660468	SRR12557844	JACTHM000000000	Agricultural water
FSL W9-1341	NA	Listeria	seeligeri	13	2899007	37.19	1473713	177.997	PRJNA660468	SRR12557843	JACTHL000000000	Agricultural water
FSL W9-1367	NA	Listeria	seeligeri	9	2802095	37.31	529109	210.543	PRJNA660468	SRR12557842	JACTHK000000000	Agricultural water
FSL W9-1368	NA	Listeria	welshimeri	25	2880338	36.15	315252	378.833	PRJNA660468	SRR12557840	JACTHJ000000000	Agricultural water
FSL W9-0596	NA	Listeria	seeligeri	41	2867460	37.19	157785	252.6	PRJNA660468	SRR12557839	JACTHI000000000	Agricultural water
FSL W9-0623	NA	Listeria	seeligeri	42	2883410	37.25	178793	233.104	PRJNA660468	SRR12557838	JACTHH000000000	Agricultural water
FSL W9-0648	NA	Listeria	welshimeri	38	2870424	36.11	331176	275.774	PRJNA660468	SRR12557837	JACTHG000000000	Agricultural water
FSL W9-0669	NA	Listeria	seeligeri	17	2843180	37.28	287906	336.925	PRJNA660468	SRR12557835	JACTHE000000000	Agricultural water
FSL W9-0982	NA	Listeria	seeligeri	19	2896658	37.15	490580	230.283	PRJNA660468	SRR12557834	JACTHD000000000	Agricultural water
FSL W9-0984	NA	Listeria	welshimeri	28	2888347	36.14	223485	296.154	PRJNA660468	SRR12557833	JACTHC000000000	Agricultural water
FSL W9-0986	NA	Listeria	seeligeri	15	2797118	37.22	540349	171.811	PRJNA660468	SRR12557832	JACTHB000000000	Agricultural water
FSL W9-1370	NA	Listeria	welshimeri	12	2838630	36.12	1479036	411.909	PRJNA660468	SRR12557829	JACTGZ000000000	Food processing plant
FSL S10-3400	NA	Listeria	monocytogenes	13	2934617	38.05	1489790	92.2	NA	NA	NA	Food processing plant
FSL S10-3403	NA	Listeria	monocytogenes	23	2900834	38.09	481484	63.6	NA	NA	NA	Food processing plant
FSL S10-3404	NA	Listeria	monocytogenes	17	2971424	37.98	517089	52.2	NA	NA	NA	Food processing plant
FSL S10-3406	NA	Listeria	monocytogenes	14	2956840	37.8	552317	71.7	NA	NA	NA	Food processing plant
FSL S10-3407	NA	Listeria	monocytogenes	25	2893415	38.02	239668	51.1	NA	NA	NA	Food processing plant
FSL S10-3410	NA	Listeria	monocytogenes	115	2941268	37.75	58005	55.6	NA	NA	NA	Food processing plant
FSL S10-3411	NA	Listeria	monocytogenes	13	2821983	38.17	541126	221.584	NA	NA	NA	Food processing plant
FSL S10-3414	NA	Listeria	monocytogenes	21	2897976	38.1	481484	71.9	NA	NA	NA	Food processing plant
FSL S10-3415	NA	Listeria	monocytogenes	12	2866417	38.1	542712	77.8	NA	NA	NA	Food processing plant
FSL S10-3416	NA	Listeria	monocytogenes	13	2955948	37.8	538222	59.4	NA	NA	NA	Food processing plant
FSL S10-3417	NA	Listeria	monocytogenes	23	2868576	38.12	412063	55.7	NA	NA	NA	Food processing plant
FSL S10-3429	NA	Listeria	monocytogenes	13	2825243	38.15	1452613	40.6	NA	NA	NA	Food processing plant
FSL S10-3432	NA	Listeria	monocytogenes	58	2905601	37.88	102079	52.4	NA	NA	NA	Food processing plant
FSL S10-3434	NA	Listeria	monocytogenes	12	2824258	38.15	1451755	38.7	NA	NA	NA	Food processing plant
FSL S10-3435	NA	Listeria	monocytogenes	15	2807194	38.19	1430980	60.7	NA	NA	NA	Food processing plant
FSL S10-3437	NA	Listeria	monocytogenes	9	2831606	38.15	1455150	84.4	NA	NA	NA	Food processing plant
FSL S10-3438	NA	Listeria	monocytogenes	48	2825259	38.14	97206	36.1	NA	NA	NA	Food processing plant
FSL S10-3440	NA	Listeria	monocytogenes	14	2850450	38.15	494346	56.3	NA	NA	NA	Food processing plant
FSL S10-3441	NA	Listeria	monocytogenes	16	2905434	37.9	502920	52.7	NA	NA	NA	Food processing plant
FSL S10-3445	NA	Listeria	monocytogenes	17	2853788	38.16	494346	77.9	NA	NA	NA	Food processing plant
FSL S10-3447	NA	Listeria	monocytogenes	20	2907518	37.91	262651	80.1	NA	NA	NA	Food processing plant
FSL S10-3451	NA	Listeria	monocytogenes	13	2850595	38.15	541711	53.5	NA	NA	NA	Food processing plant
FSL S10-3454	NA	Listeria	monocytogenes	13	2853273	38.15	541068	73.5	NA	NA	NA	Food processing plant
FSL S10-3456	NA	Listeria	monocytogenes	10	2904908	37.89	503809	174.076	NA	NA	NA	Food processing plant
FSL S10-3458	NA	Listeria	monocytogenes	14	2828028	38.13	501663	44.9	NA	NA	NA	Food processing plant
FSL S10-3460	NA	Listeria	monocytogenes	14	2852351	38.15	541481	53.9	NA	NA	NA	Food processing plant
FSL S10-3462	NA	Listeria	monocytogenes	13	2831896	38.14	1438258	80.1	NA	NA	NA	Food processing plant
FSL S10-3464	NA	Listeria	monocytogenes	21	3039272	37.69	376375	60.6	NA	NA	NA	Food processing plant
FSL S10-3466	NA	Listeria	monocytogenes	16	2956161	38.07	549122	47.3	NA	NA	NA	Food processing plant
FSL S10-3467	NA	Listeria	monocytogenes	13	2953249	38.06	497049	46.4	NA	NA	NA	Food processing plant
FSL S10-3468	NA	Listeria	monocytogenes	15	2967397	38.02	1504121	86.2	NA	NA	NA	Food processing plant
FSL S10-3469	NA	Listeria	monocytogenes	14	2964255	38.01	1504290	48.2	NA	NA	NA	Food processing plant
FSL S10-3471	NA	Listeria	monocytogenes	13	2827919	37.97	528862	52.3791	NA	NA	NA	Food processing plant
FSL S10-3472	NA	Listeria	monocytogenes	16	2828859	37.97	525480	74.7661	NA	NA	NA	Food processing plant
FSL S10-3477	NA	Listeria	monocytogenes	15	2831119	37.95	432293	221.977	NA	NA	NA	Food processing plant
FSL S10-3480	NA	Listeria	monocytogenes	23	2830603	37.96	418959	88.0895	NA	NA	NA	Food processing plant
FSL S10-3488	NA	Listeria	monocytogenes	22	3052318	37.8	509851	67.1567	NA	NA	NA	Food processing plant
FSL S10-3489	NA	Listeria	monocytogenes	22	3052956	37.8	491682	67.9122	NA	NA	NA	Food processing plant
FSL S10-3494	NA	Listeria	monocytogenes	16	2955126	37.85	541124	84	NA	NA	NA	Food processing plant
FSL S10-3497	NA	Listeria	monocytogenes	19	3052312	37.8	509851	71.7634	NA	NA	NA	Food processing plant
FSL S10-3499	NA	Listeria	monocytogenes	26	3058318	37.88	436821	76.0125	NA	NA	NA	Food processing plant
FSL S10-3500	NA	Listeria	monocytogenes	23	3056875	37.88	436821	64.6531	NA	NA	NA	Food processing plant
FSL S10-3512	NA	Listeria	monocytogenes	10	2828114	38.18	1457030	110.2	NA	NA	NA	Food processing plant
FSL S10-3517	NA	Listeria	monocytogenes	17	2896192	37.83	596131	113.989	NA	NA	NA	Food processing plant
FSL S10-3521	NA	Listeria	monocytogenes	15	2867128	37.92	588339	101.165	NA	NA	NA	Food processing plant
FSL S10-3522	NA	Listeria	monocytogenes	22	2881833	37.92	510377	101.3	NA	NA	NA	Food processing plant
FSL S10-3527	NA	Listeria	monocytogenes	17	2882607	37.92	510377	94.7	NA	NA	NA	Food processing plant
FSL S10-3528	NA	Listeria	monocytogenes	11	2862939	37.9	1478897	67.1558	NA	NA	NA	Food processing plant
FSL S10-3529	NA	Listeria	monocytogenes	23	2883045	37.93	294735	93.8	NA	NA	NA	Food processing plant
FSL S10-3533	NA	Listeria	monocytogenes	12	2877827	37.93	1491397	88.1	NA	NA	NA	Food processing plant
FSL S10-3534	NA	Listeria	monocytogenes	11	2916247	37.81	551449	68.4818	NA	NA	NA	Food processing plant
FSL S10-3537	NA	Listeria	monocytogenes	14	2889910	37.83	368864	70.7671	NA	NA	NA	Food processing plant
FSL S10-3539	NA	Listeria	monocytogenes	13	2825294	38.17	542798	82.5	NA	NA	NA	Food processing plant
FSL S10-3543	NA	Listeria	monocytogenes	16	2881435	37.91	497364	71.5	NA	NA	NA	Food processing plant
FSL S10-3553	NA	Listeria	monocytogenes	11	2879854	37.85	552175	76.553	NA	NA	NA	Food processing plant
FSL S10-3555	NA	Listeria	monocytogenes	11	2913538	37.8	533912	100.582	NA	NA	NA	Food processing plant
FSL S10-3556	NA	Listeria	monocytogenes	20	2888887	37.96	269585	117	NA	NA	NA	Food processing plant
FSL S10-3558	NA	Listeria	monocytogenes	12	2826369	38.16	522941	104.4	NA	NA	NA	Food processing plant
FSL S10-3561	NA	Listeria	monocytogenes	22	2932736	37.81	547157	114.15	NA	NA	NA	Food processing plant
FSL S10-3567	NA	Listeria	monocytogenes	16	2823640	38.16	488999	114.8	NA	NA	NA	Food processing plant
FSL S10-3571	NA	Listeria	monocytogenes	15	2876617	38.08	454438	65.1	NA	NA	NA	Food processing plant
FSL S10-3576	NA	Listeria	monocytogenes	16	2896620	37.93	433677	91.6	NA	NA	NA	Food processing plant
FSL S10-3586	NA	Listeria	monocytogenes	17	2894591	37.91	371074	69.9	NA	NA	NA	Food processing plant
FSL S10-3591	NA	Listeria	monocytogenes	22	2881296	37.94	360796	116.1	NA	NA	NA	Food processing plant
FSL S10-3595	NA	Listeria	monocytogenes	16	2881664	37.93	357302	127.9	NA	NA	NA	Food processing plant
FSL S10-3599	NA	Listeria	monocytogenes	20	2882262	37.94	451948	121.2	NA	NA	NA	Food processing plant
FSL S10-3615	NA	Listeria	monocytogenes	16	2972273	37.88	527719	85.3	NA	NA	NA	Food processing plant
FSL S10-3617	NA	Listeria	monocytogenes	21	3005013	37.86	495502	119	NA	NA	NA	Food processing plant
FSL S11-0005	NA	Listeria	monocytogenes	20	2933888	37.9	505405	216.3	NA	NA	NA	Food processing plant
FSL S11-0014	NA	Listeria	monocytogenes	19	3026948	37.83	510282	65.9996	NA	NA	NA	Food processing plant
FSL S11-0018	NA	Listeria	monocytogenes	22	2979250	37.86	582500	118.849	NA	NA	NA	Food processing plant
FSL S11-0022	NA	Listeria	monocytogenes	21	3028728	37.83	479184	138.955	NA	NA	NA	Food processing plant
FSL S11-0024	NA	Listeria	monocytogenes	12	2873310	37.92	558049	156.7	NA	NA	NA	Food processing plant
FSL S11-0027	NA	Listeria	monocytogenes	13	2918485	37.88	509948	124.3	NA	NA	NA	Food processing plant
FSL S11-0028	NA	Listeria	monocytogenes	9	2832689	37.92	571661	146.7	NA	NA	NA	Food processing plant
FSL S11-0029	NA	Listeria	monocytogenes	19	2844094	37.95	1462409	233.277	NA	NA	NA	Food processing plant
FSL S11-0030	NA	Listeria	monocytogenes	15	2854729	37.88	581410	226.3	NA	NA	NA	Food processing plant
FSL S11-0032	NA	Listeria	monocytogenes	12	2879429	37.92	574444	136.7	NA	NA	NA	Food processing plant
FSL S11-0033	NA	Listeria	monocytogenes	13	2878864	37.92	572907	79	NA	NA	NA	Food processing plant
FSL S11-0051	NA	Listeria	monocytogenes	14	2887644	37.91	498708	128.3	NA	NA	NA	Food processing plant
FSL S11-0066	NA	Listeria	monocytogenes	17	2995261	37.78	1498374	201.796	NA	NA	NA	Food processing plant
FSL S11-0071	NA	Listeria	monocytogenes	14	2884825	37.95	477694	132.4	NA	NA	NA	Food processing plant
FSL S11-0075	NA	Listeria	monocytogenes	14	2905439	37.84	546114	118.594	NA	NA	NA	Food processing plant
FSL S11-0077	NA	Listeria	monocytogenes	17	2884992	37.95	477004	185.4	NA	NA	NA	Food processing plant
FSL S11-0079	NA	Listeria	monocytogenes	16	2917288	37.91	538759	116.1	NA	NA	NA	Food processing plant
FSL S11-0082	NA	Listeria	monocytogenes	12	2905667	37.89	567532	135.6	NA	NA	NA	Food processing plant
FSL S11-0084	NA	Listeria	monocytogenes	14	2921096	37.91	538972	155.9	NA	NA	NA	Food processing plant
FSL S11-0086	NA	Listeria	monocytogenes	10	2873610	37.93	573112	116.8	NA	NA	NA	Food processing plant
FSL S11-0088	NA	Listeria	monocytogenes	14	2919371	37.91	538689	152.7	NA	NA	NA	Food processing plant
FSL S11-0089	NA	Listeria	monocytogenes	11	2903170	37.84	546114	135.911	NA	NA	NA	Food processing plant
FSL S11-0092	NA	Listeria	monocytogenes	12	2875762	37.92	514143	77.2	NA	NA	NA	Food processing plant
FSL S11-0096	NA	Listeria	monocytogenes	13	2878986	37.92	573492	98.9	NA	NA	NA	Food processing plant
FSL S11-0097	NA	Listeria	monocytogenes	140	2975790	37.84	476782	197.3	NA	NA	NA	Food processing plant
FSL S11-0098	NA	Listeria	monocytogenes	78	2964694	37.79	438050	102.044	NA	NA	NA	Food processing plant
FSL S11-0103	NA	Listeria	monocytogenes	63	2913563	37.89	574443	128.6	NA	NA	NA	Food processing plant
FSL S11-0105	NA	Listeria	monocytogenes	133	2981008	37.79	331204	156.259	NA	NA	NA	Food processing plant
FSL S11-0107	NA	Listeria	monocytogenes	38	2892919	37.89	557307	116.2	NA	NA	NA	Food processing plant
FSL S11-0112	NA	Listeria	monocytogenes	111	2916449	37.82	1470089	181.275	NA	NA	NA	Food processing plant
FSL S11-0113	NA	Listeria	monocytogenes	25	2894849	37.93	478816	123.2	NA	NA	NA	Food processing plant
FSL S11-0116	NA	Listeria	monocytogenes	53	2915401	37.91	478816	150.3	NA	NA	NA	Food processing plant
FSL S11-0120	NA	Listeria	monocytogenes	81	2932729	37.88	269586	117.4	NA	NA	NA	Food processing plant
FSL S11-0122	NA	Listeria	monocytogenes	22	2888568	37.94	478973	95	NA	NA	NA	Food processing plant
FSL S11-0126	NA	Listeria	monocytogenes	25	2912191	37.87	550781	130.6	NA	NA	NA	Food processing plant
FSL S11-0128	NA	Listeria	monocytogenes	27	2856190	37.88	622361	195.269	NA	NA	NA	Food processing plant
FSL S11-0134	NA	Listeria	monocytogenes	11	2927710	37.88	586560	114.909	NA	NA	NA	Food processing plant
FSL S11-0135	NA	Listeria	monocytogenes	29	2938542	37.86	586451	124.555	NA	NA	NA	Food processing plant
FSL S11-0136	NA	Listeria	monocytogenes	12	2918324	37.88	575364	126.9	NA	NA	NA	Food processing plant
FSL S11-0139	NA	Listeria	monocytogenes	12	2837615	37.93	1462561	101.392	NA	NA	NA	Food processing plant
FSL S11-0143	NA	Listeria	monocytogenes	14	2881226	37.9	510974	107.2	NA	NA	NA	Food processing plant
FSL S11-0144	NA	Listeria	monocytogenes	17	2885295	37.94	478817	90.6	NA	NA	NA	Food processing plant
FSL S11-0146	NA	Listeria	monocytogenes	13	2889664	37.88	1496514	99.7702	NA	NA	NA	Food processing plant
FSL S11-0150	NA	Listeria	monocytogenes	19	2891975	37.88	1496514	170.77	NA	NA	NA	Food processing plant
FSL S11-0154	NA	Listeria	monocytogenes	13	2877598	37.92	515582	135.3	NA	NA	NA	Food processing plant
FSL S11-0158	NA	Listeria	monocytogenes	16	2884501	37.95	478816	145.7	NA	NA	NA	Food processing plant
FSL S11-0163	NA	Listeria	monocytogenes	15	2904790	37.89	567540	243.7	NA	NA	NA	Food processing plant
FSL S11-0169	NA	Listeria	monocytogenes	12	2880463	37.91	515520	104.2	NA	NA	NA	Food processing plant
FSL S11-0173	NA	Listeria	monocytogenes	18	2951260	37.88	503224	152.1	NA	NA	NA	Food processing plant
FSL S11-0183	NA	Listeria	monocytogenes	10	2994443	37.78	1498373	122.03	NA	NA	NA	Food processing plant
FSL S11-0193	NA	Listeria	monocytogenes	12	2881150	37.91	563141	92.1	NA	NA	NA	Food processing plant
FSL S11-0201	NA	Listeria	monocytogenes	8	2936124	37.84	546114	116.753	NA	NA	NA	Food processing plant
FSL S11-0207	NA	Listeria	monocytogenes	10	2885474	37.91	563501	115.8	NA	NA	NA	Food processing plant
FSL S11-0216	NA	Listeria	monocytogenes	13	2884168	37.91	563620	188.8	NA	NA	NA	Food processing plant
FSL S11-0218	NA	Listeria	monocytogenes	8	2936203	37.84	546060	147.995	NA	NA	NA	Food processing plant
FSL S11-0219	NA	Listeria	monocytogenes	11	2905277	37.88	567356	118.3	NA	NA	NA	Food processing plant
FSL S11-0228	NA	Listeria	monocytogenes	9	2899493	37.86	528418	88.8139	NA	NA	NA	Food processing plant
FSL S11-0246	NA	Listeria	monocytogenes	14	2839528	38.04	546439	60.2	NA	NA	NA	Food processing plant
FSL S11-0265	NA	Listeria	monocytogenes	18	2904989	37.93	500479	40.5522	NA	NA	NA	Food processing plant
FSL S11-0272	NA	Listeria	monocytogenes	21	2875962	37.96	501505	76	NA	NA	NA	Food processing plant
FSL S11-0276	NA	Listeria	monocytogenes	20	2880151	37.9	301047	77.7932	NA	NA	NA	Food processing plant
FSL S11-0281	NA	Listeria	monocytogenes	18	2994826	37.75	543253	86.2789	NA	NA	NA	Food processing plant
FSL S11-0289	NA	Listeria	monocytogenes	17	2891765	37.92	1485098	76.8	NA	NA	NA	Food processing plant
FSL S11-0299	NA	Listeria	monocytogenes	15	2870694	37.92	1489499	70.6144	NA	NA	NA	Food processing plant
FSL S11-0301	NA	Listeria	monocytogenes	16	2948654	37.87	375863	76.1	NA	NA	NA	Food processing plant
FSL S11-0302	NA	Listeria	monocytogenes	25	2936075	37.92	563030	68.2496	NA	NA	NA	Food processing plant
FSL S11-0307	NA	Listeria	monocytogenes	17	2878035	37.94	517150	66.2	NA	NA	NA	Food processing plant
FSL S11-0309	NA	Listeria	monocytogenes	12	2889653	37.92	1485688	113.9	NA	NA	NA	Food processing plant
FSL S11-0313	NA	Listeria	monocytogenes	16	2995006	37.76	544081	87.6674	NA	NA	NA	Food processing plant
FSL S11-0318	NA	Listeria	monocytogenes	15	2991390	37.74	543003	175.225	NA	NA	NA	Food processing plant
FSL S11-0323	NA	Listeria	monocytogenes	17	2836707	37.92	472366	109.848	NA	NA	NA	Food processing plant
FSL S11-0324	NA	Listeria	monocytogenes	17	2932052	37.88	477162	85.8548	NA	NA	NA	Food processing plant
FSL S11-0328	NA	Listeria	monocytogenes	19	2886592	37.93	477025	370	NA	NA	NA	Food processing plant
FSL S11-0332	NA	Listeria	monocytogenes	17	2885606	37.94	490684	513.1	NA	NA	NA	Food processing plant
FSL S11-0343	NA	Listeria	monocytogenes	15	2993160	37.75	488537	90.7433	NA	NA	NA	Food processing plant
FSL S11-0344	NA	Listeria	monocytogenes	15	2925712	37.91	551023	73.1	NA	NA	NA	Food processing plant
FSL S11-0358	NA	Listeria	monocytogenes	15	2869137	37.88	443428	110.872	NA	NA	NA	Food processing plant
FSL S11-0363	NA	Listeria	monocytogenes	20	2925974	37.92	419608	87.1	NA	NA	NA	Food processing plant
FSL S11-0370	NA	Listeria	monocytogenes	17	2926734	37.92	374566	394	NA	NA	NA	Food processing plant
FSL S11-0378	NA	Listeria	monocytogenes	17	2926828	37.92	538329	323.2	NA	NA	NA	Food processing plant
FSL S11-0386	NA	Listeria	monocytogenes	17	2926578	37.92	374564	239.8	NA	NA	NA	Food processing plant
FSL S11-0392	NA	Listeria	monocytogenes	13	2934161	37.87	543854	366.381	NA	NA	NA	Food processing plant
FSL S11-0393	NA	Listeria	monocytogenes	15	2896298	37.92	433676	104.5	NA	NA	NA	Food processing plant
FSL S11-0400	NA	Listeria	monocytogenes	13	2925763	37.92	551036	87.5	NA	NA	NA	Food processing plant
FSL S11-0412	NA	Listeria	monocytogenes	17	3000132	37.8	541893	214.804	NA	NA	NA	Food processing plant
FSL S11-0432	NA	Listeria	monocytogenes	22	3031602	37.84	510656	88.2914	NA	NA	NA	Food processing plant
FSL S11-0440	NA	Listeria	monocytogenes	20	3021361	37.84	531708	114.893	NA	NA	NA	Food processing plant
FSL S11-0448	NA	Listeria	monocytogenes	22	2893119	37.91	296167	65.2	NA	NA	NA	Food processing plant
FSL S11-0460	NA	Listeria	monocytogenes	18	2998967	37.78	1500905	81.4404	NA	NA	NA	Food processing plant
FSL S11-0468	NA	Listeria	monocytogenes	12	2848429	37.92	1472266	236.046	NA	NA	NA	Food processing plant
FSL S11-0470	NA	Listeria	monocytogenes	13	2843042	38.08	533841	246.366	NA	NA	NA	Food processing plant
FSL S11-0471	NA	Listeria	monocytogenes	9	2890555	37.9	1490294	237.017	NA	NA	NA	Food processing plant
FSL S11-0472	NA	Listeria	monocytogenes	18	2937623	37.89	1528124	438.446	NA	NA	NA	Food processing plant
FSL S11-0480	NA	Listeria	monocytogenes	24	2896002	37.92	504269	252.76	NA	NA	NA	Food processing plant
FSL S11-0500	NA	Listeria	monocytogenes	15	2950604	37.86	1508336	229.8	NA	NA	NA	Food processing plant
FSL S11-0501	NA	Listeria	monocytogenes	15	2949015	37.86	550462	88.8186	NA	NA	NA	Food processing plant
FSL S11-0516	NA	Listeria	monocytogenes	15	2896002	37.91	1486591	163.236	NA	NA	NA	Food processing plant
FSL S11-0533	NA	Listeria	monocytogenes	13	2829680	37.91	1451362	455.691	NA	NA	NA	Food processing plant
FSL S11-0535	NA	Listeria	monocytogenes	13	2888208	37.85	1508090	342.938	NA	NA	NA	Food processing plant
FSL S11-0539	NA	Listeria	monocytogenes	14	2891323	37.89	477353	253.08	NA	NA	NA	Food processing plant
FSL S11-0540	NA	Listeria	monocytogenes	12	2846134	37.92	1472167	354.538	NA	NA	NA	Food processing plant
FSL S11-0553	NA	Listeria	monocytogenes	10	2884163	37.9	1486489	301.169	NA	NA	NA	Food processing plant
FSL S11-0581	NA	Listeria	monocytogenes	50	2892793	37.88	1489988	399.149	NA	NA	NA	Food processing plant
FSL S11-0583	NA	Listeria	monocytogenes	12	2873525	37.92	476868	383.766	NA	NA	NA	Food processing plant
FSL S11-0595	NA	Listeria	monocytogenes	14	2875424	37.92	517174	379.541	NA	NA	NA	Food processing plant
FSL S11-0607	NA	Listeria	monocytogenes	18	2882891	37.93	269585	422.099	NA	NA	NA	Food processing plant
FSL S11-0615	NA	Listeria	monocytogenes	13	2873832	37.92	476744	270.626	NA	NA	NA	Food processing plant
FSL S11-0619	NA	Listeria	monocytogenes	14	2901034	37.91	499235	300.212	NA	NA	NA	Food processing plant
FSL S11-0036	NA	Listeria	seeligeri	14	2811213	37.28	529902	58.448	NA	NA	NA	Food processing plant
FSL S11-0060	NA	Listeria	welshimeri	20	2875557	36.2	368973	89.9418	NA	NA	NA	Food processing plant
FSL S11-0073	NA	Listeria	seeligeri	56	2865947	37.23	275224	69.3715	NA	NA	NA	Food processing plant
FSL S11-0076	NA	Listeria	seeligeri	26	2893439	37.2	403345	95.7873	NA	NA	NA	Food processing plant
FSL S11-0094	NA	Listeria	welshimeri	25	2904343	36.12	315760	97.6299	NA	NA	NA	Food processing plant
FSL S11-0106	NA	Listeria	welshimeri	41	2901753	36.12	138360	98.6983	NA	NA	NA	Food processing plant
FSL S11-0110	NA	Listeria	seeligeri	41	2822524	37.29	225661	78.2071	NA	NA	NA	Food processing plant
FSL S11-0115	NA	Listeria	seeligeri	18	2804129	37.26	213113	86.3567	NA	NA	NA	Food processing plant
FSL S11-0119	NA	Listeria	seeligeri	11	2847641	37.22	527180	86.8479	NA	NA	NA	Food processing plant
FSL S11-0123	NA	Listeria	seeligeri	36	2900768	37.19	154262	94.9711	NA	NA	NA	Food processing plant
FSL S11-0142	NA	Listeria	seeligeri	11	2754462	37.32	466221	97.4629	NA	NA	NA	Food processing plant
FSL S11-0157	NA	Listeria	seeligeri	30	2961196	37.13	226964	90.3583	NA	NA	NA	Food processing plant
FSL S11-0159	NA	Listeria	seeligeri	24	2841959	37.26	275224	102.393	NA	NA	NA	Food processing plant
FSL S11-0176	NA	Listeria	innocua	21	2813774	37.39	222056	111.923	NA	NA	NA	Food processing plant
FSL S11-0186	NA	Listeria	seeligeri	45	2822562	37.23	134901	91.4636	NA	NA	NA	Food processing plant
FSL S11-0189	NA	Listeria	seeligeri	45	2915482	37.19	134755	122.747	NA	NA	NA	Food processing plant
FSL S11-0202	NA	Listeria	seeligeri	16	2833117	37.24	409258	100.31	NA	NA	NA	Food processing plant
FSL S11-0203	NA	Listeria	seeligeri	21	2766600	37.22	498749	67.5715	NA	NA	NA	Food processing plant
FSL S11-0230	NA	Listeria	seeligeri	31	2822040	37.27	246825	91.8711	NA	NA	NA	Food processing plant
FSL S11-0236	NA	Listeria	innocua	42	2790037	37.36	1433400	70.9088	NA	NA	NA	Food processing plant
FSL S11-0238	NA	Listeria	seeligeri	110	3043463	37.2	216175	92.9632	NA	NA	NA	Food processing plant
FSL S11-0239	NA	Listeria	seeligeri	37	2872009	37.19	200615	93.7451	NA	NA	NA	Food processing plant
FSL S11-0240	NA	Listeria	innocua	16	2921907	37.27	467524	97.6661	NA	NA	NA	Food processing plant
FSL S11-0241	NA	Listeria	seeligeri	10	2815138	37.28	529471	105.44	NA	NA	NA	Food processing plant
FSL S11-0245	NA	Listeria	seeligeri	14	2878033	37.22	435316	104.359	NA	NA	NA	Food processing plant
FSL S11-0250	NA	Listeria	seeligeri	45	2864334	37.21	154809	71.2577	NA	NA	NA	Food processing plant
FSL S11-0252	NA	Listeria	seeligeri	30	2853050	37.2	196721	90.535	NA	NA	NA	Food processing plant
FSL S11-0274	NA	Listeria	seeligeri	20	2896116	37.22	484988	74.224	NA	NA	NA	Food processing plant
FSL S11-0280	NA	Listeria	seeligeri	27	2937612	37.27	351006	79.6698	NA	NA	NA	Food processing plant
FSL S11-0304	NA	Listeria	seeligeri	14	2803217	37.22	534740	63.9065	NA	NA	NA	Food processing plant
FSL S11-0315	NA	Listeria	innocua	18	2899261	37.23	1481160	138.507	NA	NA	NA	Food processing plant
FSL S11-0322	NA	Listeria	seeligeri	37	2928745	37.25	169666	89.2795	NA	NA	NA	Food processing plant
FSL S11-0331	NA	Listeria	seeligeri	10	2836984	37.27	529168	115.926	NA	NA	NA	Food processing plant
FSL S11-0340	NA	Listeria	seeligeri	13	2816576	37.29	418002	70.9974	NA	NA	NA	Food processing plant
FSL S11-0341	NA	Listeria	innocua	10	2862637	37.25	1466444	118.501	NA	NA	NA	Food processing plant
FSL S11-0353	NA	Listeria	innocua	18	2882955	37.36	592945	124.531	NA	NA	NA	Food processing plant
FSL S11-0355	NA	Listeria	seeligeri	26	2882133	37.23	240091	152.216	NA	NA	NA	Food processing plant
FSL S11-0398	NA	Listeria	welshimeri	28	2811342	36.28	211588	147.071	NA	NA	NA	Food processing plant
FSL S11-0408	NA	Listeria	seeligeri	19	2854333	37.22	491880	170.298	NA	NA	NA	Food processing plant
FSL S11-0429	NA	Listeria	seeligeri	63	2902799	37.26	426409	213.462	NA	NA	NA	Food processing plant
FSL S11-0439	NA	Listeria	innocua	14	2989855	37.34	518759	187.929	NA	NA	NA	Food processing plant
FSL S11-0456	NA	Listeria	innocua	10	2804888	37.38	1429471	84.9763	NA	NA	NA	Food processing plant
FSL S11-0164	NA	Listeria	seeligeri	25	2841647	37.27	275224	321.086	NA	NA	NA	Food processing plant
FSL S11-0167	NA	Listeria	innocua	26	2935618	37.35	258597	293.814	NA	NA	NA	Food processing plant
FSL S11-0174	NA	Listeria	seeligeri	17	2869772	37.28	420227	237.359	NA	NA	NA	Food processing plant
FSL S11-0235	NA	Listeria	innocua	12	2892470	37.21	1481145	231.331	NA	NA	NA	Food processing plant
FSL S11-0255	NA	Listeria	welshimeri	94	2954573	36.33	195371	230.014	NA	NA	NA	Food processing plant
FSL S11-0256	NA	Listeria	welshimeri	38	2849150	36.26	1463830	352.133	NA	NA	NA	Food processing plant
FSL S11-0260	NA	Listeria	innocua	19	2818522	37.38	336748	154.647	NA	NA	NA	Food processing plant
FSL S11-0270	NA	Listeria	seeligeri	28	2803201	37.25	272493	334.766	NA	NA	NA	Food processing plant
FSL S11-0291	NA	Listeria	seeligeri	78	2885341	37.21	463522	201.908	NA	NA	NA	Food processing plant
FSL S11-0297	NA	Listeria	seeligeri	45	2868969	37.19	308941	276.463	NA	NA	NA	Food processing plant
FSL S11-0352	NA	Listeria	seeligeri	55	2987715	37.13	195369	164.354	NA	NA	NA	Food processing plant
FSL S10-3419	NA	Listeria	innocua	13	2983022	37.26	466277	151.232	NA	NA	NA	Food processing plant
FSL S10-3425	NA	Listeria	innocua	23	2923598	37.27	479296	185.829	NA	NA	NA	Food processing plant
FSL S10-3427	NA	Listeria	welshimeri	30	2814353	36.15	165089	247.342	NA	NA	NA	Food processing plant
FSL S10-3482	NA	Listeria	seeligeri	37	2897989	37.22	172704	180.89	NA	NA	NA	Food processing plant
FSL S10-3483	NA	Listeria	innocua	10	2879975	37.36	592863	102.963	NA	NA	NA	Food processing plant
FSL S10-3484	NA	Listeria	seeligeri	39	2972933	37.14	133144	153.525	NA	NA	NA	Food processing plant
FSL S10-3486	NA	Listeria	seeligeri	259	3009126	37.44	368583	107.417	NA	NA	NA	Food processing plant
FSL S10-3490	NA	Listeria	innocua	12	2879492	37.36	455699	113.226	NA	NA	NA	Food processing plant
FSL S10-3492	NA	Listeria	seeligeri	18	2825837	37.25	331992	213.889	NA	NA	NA	Food processing plant
FSL S10-3493	NA	Listeria	innocua	10	2907256	37.34	591248	184.782	NA	NA	NA	Food processing plant
FSL S10-3496	NA	Listeria	welshimeri	63	2888711	36.26	650182	166.793	NA	NA	NA	Food processing plant
FSL S10-3498	NA	Listeria	innocua	10	2864378	37.34	1444208	148.376	NA	NA	NA	Food processing plant
FSL S10-3502	NA	Listeria	innocua	12	2883425	37.34	552752	126.34	NA	NA	NA	Food processing plant
FSL S10-3503	NA	Listeria	welshimeri	28	2738427	36.26	299125	114.936	NA	NA	NA	Food processing plant
FSL S10-3504	NA	Listeria	innocua	15	2905104	37.26	543512	125.695	NA	NA	NA	Food processing plant
FSL S10-3505	NA	Listeria	innocua	10	2881073	37.36	592791	96.3749	NA	NA	NA	Food processing plant
FSL S10-3506	NA	Listeria	welshimeri	16	2771414	36.2	1416562	116.137	NA	NA	NA	Food processing plant
FSL S10-3509	NA	Listeria	welshimeri	13	2774664	36.15	422885	148.145	NA	NA	NA	Food processing plant
FSL S10-3531	NA	Listeria	seeligeri	17	2827632	37.25	372859	147.448	NA	NA	NA	Food processing plant
FSL S10-3544	NA	Listeria	innocua	11	2862332	37.4	536912	182.548	NA	NA	NA	Food processing plant
FSL S10-3549	NA	Listeria	innocua	12	2861420	37.39	519849	199.078	NA	NA	NA	Food processing plant
FSL S10-3560	NA	Listeria	seeligeri	46	2851939	37.19	206933	146.245	NA	NA	NA	Food processing plant
FSL S10-3564	NA	Listeria	seeligeri	31	2942301	37.13	190204	116.353	NA	NA	NA	Food processing plant
FSL S10-3565	NA	Listeria	welshimeri	25	2793446	36.19	190554	132.118	NA	NA	NA	Food processing plant
FSL S10-3574	NA	Listeria	welshimeri	40	2807416	36.12	122370	131.299	NA	NA	NA	Food processing plant
FSL S10-3579	NA	Listeria	innocua	116	3045842	37.2	174990	125.974	NA	NA	NA	Food processing plant
FSL S10-3581	NA	Listeria	innocua	24	2850328	37.38	1443312	123.145	NA	NA	NA	Food processing plant
FSL S10-3583	NA	Listeria	innocua	17	2866454	37.39	384812	128.865	NA	NA	NA	Food processing plant
FSL S10-3584	NA	Listeria	innocua	11	2859539	37.39	591186	118.493	NA	NA	NA	Food processing plant
FSL S10-3585	NA	Listeria	innocua	12	2836174	37.27	1462366	141.93	NA	NA	NA	Food processing plant
FSL S10-3590	NA	Listeria	welshimeri	18	2860158	36.14	1537252	157.061	NA	NA	NA	Food processing plant
FSL S10-3592	NA	Listeria	innocua	14	2867340	37.37	1438211	149.432	NA	NA	NA	Food processing plant
FSL S10-3594	NA	Listeria	innocua	10	2996708	37.19	566204	132.432	NA	NA	NA	Food processing plant
FSL S10-3603	NA	Listeria	innocua	28	2861959	37.26	456003	129.134	NA	NA	NA	Food processing plant
FSL S10-3605	NA	Listeria	innocua	8	2958673	37.21	584750	123.452	NA	NA	NA	Food processing plant
FSL S10-3606	NA	Listeria	innocua	10	2801186	37.4	1419987	111.079	NA	NA	NA	Food processing plant
FSL S10-3608	NA	Listeria	innocua	8	2811962	37.39	1424689	156.497	NA	NA	NA	Food processing plant
FSL S10-3609	NA	Listeria	innocua	23	2967376	37.4	562659	136.524	NA	NA	NA	Food processing plant
FSL S10-3610	NA	Listeria	innocua	15	2783232	37.39	519665	169.449	NA	NA	NA	Food processing plant
FSL S10-3611	NA	Listeria	seeligeri	27	2924592	37.14	239240	129.827	NA	NA	NA	Food processing plant
FSL S10-3612	NA	Listeria	seeligeri	25	2923443	37.14	239240	139.086	NA	NA	NA	Food processing plant
FSL S10-3508	NA	Listeria	seeligeri	36	2895839	37.23	170083	302.294	NA	NA	NA	Food processing plant
FSL S10-3511	NA	Listeria	innocua	11	2864806	37.34	1444494	302.926	NA	NA	NA	Food processing plant
FSL S10-3523	NA	Listeria	seeligeri	37	2833719	37.26	372887	356.423	NA	NA	NA	Food processing plant
FSL S10-3536	NA	Listeria	welshimeri	46	2812782	36.16	123767	173.162	NA	NA	NA	Food processing plant
FSL S10-3551	NA	Listeria	innocua	43	2880873	37.37	536396	231.131	NA	NA	NA	Food processing plant
a NA: not available

## Sheet: Table S2
Table S2. Summary of raw reads for 16s sequencing of 622 soil samples
Sample ID	# raw reads	# reads after denosing	If positive for Listeria: Yes(Y)/No(N)	If included in analysis in this study: Yes(Y)/No(N)
AL-BN-1	24422	14694	N	Y
AL-BN-2	30403	17702	Y	Y
AL-BN-3	17025	8435	N	Y
AL-BN-4	25098	13985	Y	Y
AL-BN-5	9690	4737	N	N
AL-CSP-3	18827	11319	Y	Y
AL-CSP-4	17977	11014	Y	Y
AL-CSP-5	20898	12535	Y	Y
AL-OM-1	16720	9444	Y	Y
AL-OM-2	11338	5804	Y	Y
AL-OM-3	15758	8899	Y	Y
AL-OM-4	17394	10197	Y	Y
AL-OM-5	14420	7306	Y	Y
AL-TIH-1	25977	16559	Y	Y
AL-TIH-2	21605	13430	Y	Y
AL-TIH-3	30298	20888	Y	Y
AL-TIH-4	24958	15739	Y	Y
AL-TIH-5	22514	15276	N	Y
AL-TN-1	28108	15146	N	Y
AL-TN-2	28371	16849	Y	Y
AL-TN-3	30971	20027	Y	Y
AL-TN-4	24099	13859	Y	Y
AL-TN-5	22621	13017	Y	Y
AR-BG-2	25056	15957	Y	Y
AR-BG-3	25763	15887	Y	Y
AR-BG-4	21040	12498	Y	Y
AR-BG-5	26414	16412	Y	Y
AR-FR-1	25570	14629	Y	Y
AR-FR-2	29780	18256	N	Y
AR-FR-3	23679	12532	Y	Y
AR-FR-4	25698	15909	N	Y
AR-FR-5	22451	12738	N	Y
AR-LL-1	22503	12759	N	Y
AR-LL-2	27619	16459	Y	Y
AR-LL-3	25361	15702	Y	Y
AR-LL-4	29994	18949	N	Y
AR-LL-5	26384	15760	Y	Y
AZ-IF-2	28405	15260	N	Y
AZ-IF-3	29387	16047	N	Y
AZ-IF-4	33735	17459	N	Y
AZ-PN-5	31661	19141	N	Y
AZ-SD-4	24449	14064	N	Y
AZ-SM-1	26166	16164	N	Y
AZ-SM-3	22081	13481	N	Y
AZ-TN-5	23257	12996	N	Y
CA-AN-1	23115	14129	N	Y
CA-AN-2	24414	16285	N	Y
CA-AN-5	24859	14628	N	Y
CA-BS-2	26354	14967	N	Y
CA-BS-5	26995	16946	N	Y
CA-DE-1	23148	16772	N	Y
CA-DE-5	26960	16879	N	Y
CA-JT-3	26019	16149	N	Y
CA-LP-2	25672	15464	N	Y
CA-LP-3	27880	17025	N	Y
CA-MO-5	30432	18684	N	Y
CA-MT-3	28641	16771	N	Y
CA-NM-2	24696	12596	N	Y
CA-NM-3	24959	15006	Y	Y
CA-NM-4	27378	16925	N	Y
CA-PN-1	28679	17233	N	Y
CA-SN-2	27315	16981	N	Y
CA-SN-3	30391	18664	N	Y
CA-SNP-5	33144	20683	N	Y
CA-SR-2	22108	14357	N	Y
CA-WM-4	27449	16004	N	Y
CA-YN-1	26960	16884	N	Y
CA-YNP-2	31155	19382	N	Y
CA-YNP-3	27378	16753	N	Y
CA-YNP-4	28293	17963	N	Y
CO-BL-1	32629	21741	N	Y
CO-BL-2	27272	17891	N	Y
CO-CS-1	31324	21472	N	Y
CO-HM-1	22651	12827	Y	Y
CO-HM-2	28782	17449	N	Y
CO-HM-4	13820	8886	N	Y
CO-HM-5	28108	18344	N	Y
CO-LP-1	25834	15931	N	Y
CO-LP-3	27687	16707	N	Y
CO-LS-1	25777	15989	N	Y
CO-LS-3	28516	19279	N	Y
CO-MV-1	27506	18424	N	Y
CO-MV-3	29213	19859	N	Y
CO-MV-4	11652	8003	N	Y
CO-RNF-2	22522	14377	N	Y
CO-RNF-4	26471	16000	N	Y
CO-SP-5	27766	17611	N	Y
CO-TS-3	28392	18293	N	Y
CT-UF-2	27951	19234	N	Y
CT-UF-4	27747	19438	N	Y
CT-UF-5	21697	13596	Y	Y
DE-WC-1	25406	13761	Y	Y
DE-WC-2	29117	17403	Y	Y
DE-WC-3	26306	16683	Y	Y
DE-WC-4	28508	16575	N	Y
DE-WC-5	26203	14989	Y	Y
FL-BS-3	24566	14618	Y	Y
FL-BS-4	12991	8416	N	Y
FL-BS-5	25739	14988	Y	Y
FL-ON-2	29353	17519	N	Y
FL-ON-5	28922	18017	N	Y
FL-PC-3	28094	18287	N	Y
FL-PI-1	31506	19734	N	Y
FL-PI-2	29192	17446	N	Y
FL-WP-3	23567	12669	Y	Y
FL-WP-4	26663	16667	N	Y
FL-WP-5	26115	16926	N	Y
GA-CNF-1	27760	17088	Y	Y
GA-CNF-2	25002	15214	Y	Y
GA-CNF-3	19528	11620	N	Y
GA-CNF-4	22168	13695	Y	Y
GA-CNF-5	24614	14719	Y	Y
GA-RT-1	19576	11683	N	Y
GA-RT-2	26091	14847	Y	Y
GA-RT-3	23123	14057	N	Y
GA-RT-4	24315	15962	Y	Y
GA-RT-5	23929	13454	Y	Y
GA-SC-2	27660	16569	N	Y
GA-SC-3	23726	15291	N	Y
GA-SC-4	26170	16244	Y	Y
GA-SC-5	26030	16208	Y	Y
GA-SCN-1	23447	13219	Y	Y
GA-SCN-2	23349	13450	N	Y
GA-SCN-3	25248	15020	Y	Y
GA-SCN-4	25509	14437	N	Y
GA-SCN-5	23096	14902	N	Y
IA-BC-1	28912	17327	Y	Y
IA-BC-2	20650	13101	N	Y
IA-BC-3	19336	12614	Y	Y
IA-BC-4	25815	15099	Y	Y
IA-BC-5	19044	11241	Y	Y
IA-CB-1	23737	14406	Y	Y
IA-CB-2	18022	7694	Y	Y
IA-CB-3	21144	10827	Y	Y
IA-CB-4	29745	16779	Y	Y
IA-CB-5	19033	11784	Y	Y
IA-CS-2	22486	13410	Y	Y
IA-CS-3	27014	15858	Y	Y
IA-CS-4	22779	14076	Y	Y
IA-CS-5	22355	13588	Y	Y
IA-RR-1	19160	11956	N	Y
IA-RR-2	20035	11236	N	Y
IA-RR-3	23099	13490	N	Y
IA-RR-4	25277	15155	Y	Y
IA-RR-5	20474	12647	N	Y
ID-BD-4	25670	15548	N	Y
ID-BN-3	24780	14241	N	Y
ID-BN-5	17735	9632	N	Y
ID-MN-1	20641	13689	N	Y
ID-MN-2	20140	12937	N	Y
ID-MN-3	25139	15047	N	Y
ID-MN-4	18479	11485	N	Y
ID-MN-5	21196	13598	N	Y
ID-SFP-3	21503	13539	N	Y
ID-SJ-2	22108	13161	N	Y
ID-SJ-4	21260	13435	N	Y
ID-SJ-5	21159	11453	N	Y
IL-CL-1	23080	12754	Y	Y
IL-CL-2	30646	18443	Y	Y
IL-CL-3	20093	9698	N	Y
IL-CL-4	22343	11924	Y	Y
IL-CL-5	23689	11934	N	Y
IL-KS-1	26424	15569	Y	Y
IL-KS-2	16660	8529	Y	Y
IL-KS-3	21821	10303	N	Y
IL-KS-4	15275	7100	Y	Y
IL-KS-5	25109	13743	Y	Y
IL-LW-1	21166	9851	N	Y
IL-LW-2	22063	12939	Y	Y
IL-LW-3	22980	13652	Y	Y
IL-LW-4	21734	12083	Y	Y
IL-LW-5	25977	13488	N	Y
IL-PM-1	19285	11263	Y	Y
IL-PM-2	24093	13871	Y	Y
IL-PM-3	24882	14402	Y	Y
IL-PM-4	23583	13399	Y	Y
IL-PM-5	25443	13675	N	Y
IN-EC-1	22538	12614	Y	Y
IN-EC-2	23763	13466	Y	Y
IN-EC-3	24845	13890	Y	Y
IN-EC-5	27254	16258	Y	Y
IN-RH-1	26003	14244	Y	Y
IN-RH-2	18974	10385	Y	Y
IN-RH-3	25651	14687	Y	Y
IN-RH-4	24395	14454	Y	Y
IN-RH-5	24606	14458	Y	Y
IN-SS-1	23209	13640	Y	Y
IN-SS-2	23276	13856	Y	Y
IN-SS-3	26960	16526	Y	Y
IN-SS-4	22439	12883	Y	Y
IN-SS-5	26280	14659	Y	Y
IN-TR-1	23878	14579	Y	Y
IN-TR-2	30616	16420	N	Y
IN-TR-3	26699	15604	Y	Y
IN-TR-4	24608	13997	Y	Y
IN-TR-5	24671	14887	Y	Y
IN-WM-1	28055	16043	Y	Y
IN-WM-2	31623	18754	Y	Y
IN-WM-3	31280	17692	Y	Y
IN-WM-4	29432	15933	N	Y
IN-WM-5	29061	16558	Y	Y
KS-MS-2	31228	18555	Y	Y
KS-MS-5	25661	12421	N	Y
KY-RR-1	32996	20242	Y	Y
KY-RR-2	35021	21341	Y	Y
KY-RR-3	31698	19387	Y	Y
KY-RR-4	35480	23414	Y	Y
KY-RR-5	30925	18596	Y	Y
LA-AN-1	23103	13236	Y	Y
LA-AN-2	33071	20693	Y	Y
LA-AN-3	30281	18776	Y	Y
LA-AN-4	34450	20754	Y	Y
LA-AN-5	29140	17455	Y	Y
LA-HN-1	26249	13683	N	Y
LA-HN-2	35993	21484	Y	Y
LA-HN-3	24533	13477	N	Y
LA-HN-4	36429	23320	Y	Y
LA-HN-5	33277	19668	Y	Y
LA-JW-1	29608	17653	Y	Y
LA-LO-1	29869	17577	Y	Y
LA-LO-2	35791	21332	Y	Y
LA-LO-3	33645	22262	Y	Y
LA-LO-4	23610	11486	N	Y
LA-LO-5	25146	13781	N	Y
LA-TH-1	18404	11398	Y	Y
LA-TH-2	20474	13187	Y	Y
LA-TH-4	21963	13589	Y	Y
LA-TH-5	21734	13506	Y	Y
MA-BW-1	18131	12435	Y	Y
MA-BW-2	11002	6797	Y	Y
MA-BW-3	27378	16214	N	Y
MA-BW-4	26003	14772	N	Y
MD-AEC-1	24306	12947	N	Y
MD-AEC-4	15343	7809	N	Y
MD-AEC-5	22141	11897	N	Y
MD-AEC-6	19187	13343	Y	Y
MD-AEC-7	18903	12509	Y	Y
MD-SERC-1	17468	11545	Y	Y
MD-SERC-2	19767	12606	Y	Y
MD-SERC-3	19117	12596	Y	Y
MD-SERC-4	22761	16556	Y	Y
MD-SERC-5	25981	19160	Y	Y
ME-BC-2	20103	14149	Y	Y
ME-CB-1	19472	14265	N	Y
ME-CB-2	16662	11964	N	Y
ME-CB-3	22465	13202	N	Y
ME-CB-5	22186	12426	N	Y
ME-PF-1	28647	15952	N	Y
ME-PF-2	22649	13053	N	Y
ME-SM-1	23053	11747	N	Y
ME-SM-2	17493	10043	N	Y
ME-SM-5	21506	11777	N	Y
ME-WN-2	20581	11812	N	Y
ME-WN-5	22406	12106	N	Y
MI-CN-1	27524	14416	N	Y
MI-CN-5	21796	15946	Y	Y
MI-HN-2	20371	11045	N	Y
MI-HN-4	26267	14295	N	Y
MI-HN-5	22160	11336	N	Y
MI-MS-1	21493	12771	Y	Y
MI-MS-2	22823	13533	Y	Y
MI-MS-3	19919	13174	Y	Y
MI-MS-4	22264	15703	Y	Y
MI-MS-5	20097	13502	Y	Y
MI-MSP-4	22521	12022	N	Y
MI-PR-1	23285	12029	N	Y
MI-PR-2	19701	13396	Y	Y
MI-PR-3	25454	14029	N	Y
MI-PR-4	22999	13725	N	Y
MI-PR-5	20238	11342	N	Y
MN-BE-1	18175	11932	Y	Y
MN-BE-2	16992	10736	Y	Y
MN-BE-3	25838	12909	N	Y
MN-BE-4	17366	10052	Y	Y
MN-BR-1	18109	11743	Y	Y
MN-BR-2	14963	9127	Y	Y
MN-BR-3	16367	10882	Y	Y
MN-BR-4	20974	13965	Y	Y
MN-BR-5	14564	7866	Y	Y
MN-CF-1	19863	12832	Y	Y
MN-CF-2	16664	8458	Y	Y
MN-CF-3	25048	12391	N	Y
MN-FD-2	19784	9476	N	Y
MN-FL-4	17137	8620	Y	Y
MN-LH-1	15685	9223	Y	Y
MN-LH-2	15232	9897	Y	Y
MN-LH-3	18437	10710	Y	Y
MN-LH-4	15621	10199	Y	Y
MN-LH-5	23819	11251	N	Y
MN-LR-1	25533	12583	N	Y
MN-LR-2	20056	14644	Y	Y
MN-LR-4	19374	10255	N	Y
MN-LR-5	21260	14840	Y	Y
MN-MH-1	27449	15276	N	Y
MN-MH-2	25512	13525	N	Y
MN-MH-3	19634	12890	Y	Y
MN-MH-4	17749	10252	Y	Y
MN-MH-5	21573	14417	Y	Y
MN-MS-1	16638	11343	Y	Y
MN-MS-2	24655	13204	N	Y
MN-MS-3	22107	13671	Y	Y
MN-MS-4	20961	11695	Y	Y
MN-MS-5	22042	15530	Y	Y
MN-RR-1	24171	13155	N	Y
MN-RR-2	21011	14193	Y	Y
MN-RR-3	20713	14767	Y	Y
MN-SD-2	26654	13061	N	Y
MN-SD-5	12981	7296	Y	Y
MN-WS-3	23057	11699	N	Y
MO-CSP-1	20696	9620	N	Y
MO-CSP-3	19422	12056	Y	Y
MO-CSP-4	20140	12779	Y	Y
MO-CSP-5	23894	14332	N	Y
MT-BC-1	24364	12606	N	Y
MT-CG-1	28779	14978	N	Y
MT-CG-3	19510	12205	Y	Y
MT-CG-4	27960	15358	N	Y
MT-CG-5	19393	9638	N	Y
MT-GNF-1	23973	11196	N	Y
MT-GNF-2	23756	11291	N	Y
MT-GNF-4	23423	11405	N	Y
MT-LCN-1	23224	11681	N	Y
MT-LCN-2	23344	12790	N	Y
MT-LCN-4	26316	14629	N	Y
MT-LTR-1	28800	14707	N	Y
MT-LTR-2	18587	11880	Y	Y
MT-LTR-4	27660	13903	N	Y
MT-LTR-5	24254	12121	N	Y
MT-PC-1	13392	8114	Y	Y
MT-PC-3	18242	12208	Y	Y
MT-PC-4	23911	15268	Y	Y
MT-TP-2	25551	11865	N	Y
MT-TP-3	23020	11175	N	Y
MT-TP-5	24758	11819	N	Y
MT-UTR-2	22159	10781	N	Y
MT-UTR-4	17796	12096	Y	Y
MT-UTR-5	18957	12512	Y	Y
NC-CMSP-1	39727	24280	N	Y
NC-CMSP-2	36345	21642	N	Y
NC-CMSP-4	29739	17898	N	Y
NC-CMSP-5	8599	5807	Y	Y
NC-CNF-1	25367	19236	Y	Y
NC-CNF-2	18186	12367	Y	Y
NC-CNF-3	36429	20273	N	Y
NC-CNF-4	30866	19404	N	Y
NC-CNF-5	35904	19194	N	Y
NC-GSM-1	14745	10108	Y	Y
NC-GSM-2	14231	9253	Y	Y
NC-GSM-3	12675	8624	Y	Y
NC-GSM-4	16703	11121	Y	Y
NC-GSM-5	17355	12175	Y	Y
ND-AN-1	18664	12380	Y	Y
ND-AN-2	19461	13258	Y	Y
ND-AN-3	27268	15377	N	Y
ND-AN-4	11315	7298	Y	Y
ND-AN-5	19414	13077	Y	Y
ND-ER-1	37594	20983	N	Y
ND-ER-5	34506	17331	N	Y
ND-KS-1	20627	14405	Y	Y
ND-KS-2	22596	16295	Y	Y
ND-KS-3	18720	13206	Y	Y
ND-KS-4	22204	15820	Y	Y
ND-KS-5	30485	16247	N	Y
ND-LI-5	14434	9051	Y	Y
ND-LL-1	30951	21667	Y	Y
ND-LL-2	29570	21818	Y	Y
ND-LL-3	29050	21102	Y	Y
ND-LL-4	30874	22259	Y	Y
ND-LL-5	32840	24897	Y	Y
ND-LN-1	35273	19178	N	Y
ND-LN-2	31300	17155	N	Y
ND-LN-4	26276	17768	Y	Y
ND-LN-5	24405	16261	Y	Y
ND-LZ-1	40015	21072	N	Y
ND-LZ-2	34841	19759	N	Y
ND-LZ-5	24480	17251	Y	Y
ND-WL-1	16487	10361	Y	Y
ND-WL-2	27056	19460	Y	Y
ND-WL-3	39177	21892	N	Y
ND-WL-4	41642	23258	N	Y
ND-WL-5	23896	15934	Y	Y
NJ-MC-3	37629	21573	N	Y
NJ-MC-4	26225	13876	N	Y
NJ-MC-5	32896	18037	N	Y
NM-CC1-1	37583	18570	N	Y
NM-CC1-5	30288	13504	N	Y
NM-CC2-1	31387	16586	N	Y
NM-CN-1	31379	15853	N	Y
NM-CN-2	27858	12657	N	Y
NM-CNF-3	35380	19399	N	Y
NM-EB-2	30833	16091	N	Y
NM-EB-3	23733	14329	N	Y
NM-GNF-1	27024	14691	N	Y
NM-GNF-5	10093	3187	Y	N
NM-LNF-3	24916	13969	N	Y
NM-OM-1	25845	13072	N	Y
NM-OM-4	28298	16103	N	Y
NM-SAN-1	27407	15717	N	Y
NM-SAN-2	26781	16262	N	Y
NM-SFNF-4	28206	16502	N	Y
NM-SFNF-5	21698	11595	N	Y
NV-LM-1	26689	15736	N	Y
NV-LM-2	20180	11383	N	Y
NV-LM-5	13171	7479	N	Y
NY-BM-1	28470	19105	Y	Y
NY-BM-2	22311	14980	Y	Y
NY-BM-3	33833	23924	Y	Y
NY-BM-4	25342	18319	N	Y
NY-BM-5	36240	26377	Y	Y
NY-CB-2	23444	13163	N	Y
NY-CB-3	24237	14268	N	Y
NY-CB-5	32061	23579	Y	Y
NY-TS-1	24621	16709	Y	Y
NY-TS-3	30725	21980	Y	Y
NY-TS-4	35398	24256	Y	Y
NY-TS-5	32649	22885	Y	Y
OH-CV-1	32122	23180	Y	Y
OH-CV-2	38182	25114	Y	Y
OH-CV-3	42855	26417	Y	Y
OH-CV-4	43031	28254	Y	Y
OH-CV-5	33471	21229	Y	Y
OH-DSP-1	25381	14894	N	Y
OH-DSP-2	30512	19518	Y	Y
OH-DSP-3	31888	20413	Y	Y
OH-DSP-4	26037	15239	N	Y
OH-DSP-5	30715	19913	Y	Y
OH-KPW-1	22187	13607	N	Y
OH-KPW-2	29578	20498	Y	Y
OH-KPW-3	36035	25200	Y	Y
OH-KPW-4	25991	15508	N	Y
OH-KPW-5	23781	14919	N	Y
OH-MSF-1	34645	22999	Y	Y
OH-MSF-2	42403	29040	Y	Y
OH-MSF-3	34072	22507	Y	Y
OH-MSF-4	27856	14901	N	Y
OH-MSF-5	23258	11617	N	Y
OH-WN-1	28074	17089	Y	Y
OH-WN-3	40109	27184	Y	Y
OH-WN-4	35339	21937	Y	Y
OH-WN-5	22713	13005	Y	Y
OK-KSP-1	25409	14992	Y	Y
OK-KSP-3	27703	17141	Y	Y
OK-LW-4	29791	16261	N	Y
OK-MP-1	25302	15386	N	Y
OK-MP-2	26636	15650	N	Y
OK-MP-3	21954	12354	N	Y
OK-MP-5	22158	13055	N	Y
OK-SD-2	16413	4657	N	N
OK-SD-3	25021	13965	N	Y
OR-DN-1	29475	17147	N	Y
OR-DN-2	21069	12458	N	Y
OR-DN-3	26760	15679	N	Y
OR-DN-5	29202	21465	Y	Y
OR-FL-1	30772	18363	N	Y
OR-FL-4	22185	13497	N	Y
OR-MD-1	22829	13891	N	Y
OR-MD-2	29542	18687	N	Y
OR-MR-1	31996	19898	Y	Y
OR-MR-3	24244	14527	N	Y
OR-MR-4	26631	13438	N	Y
OR-SF-1	29112	17754	N	Y
OR-SN-1	26825	16158	N	Y
OR-TS-2	23979	13466	N	Y
OR-TS-3	23951	15112	N	Y
OR-TS-4	28033	17426	N	Y
OR-UN-5	24615	15682	N	Y
PA-AN-1	24875	17650	N	Y
PA-AN-2	28524	17936	N	Y
PA-AN-3	28957	18999	N	Y
PA-AN-4	24364	16342	N	Y
PA-AN-5	25811	16564	N	Y
PA-BE-1	30753	19916	Y	Y
PA-BE-2	29556	20062	Y	Y
PA-BE-3	25691	16261	Y	Y
PA-BE-4	27954	17530	Y	Y
PA-BE-5	29552	19046	Y	Y
PA-RC-1	30877	19358	Y	Y
PA-RC-2	34585	21408	Y	Y
PA-RC-3	29377	18903	Y	Y
PA-RC-4	37208	26751	Y	Y
PA-RC-5	34061	21103	Y	Y
PA-SGL-1	33848	23433	Y	Y
PA-SGL-2	19191	4248	Y	N
PA-SGL-3	34732	24755	Y	Y
PA-SGL-4	23425	14371	N	Y
SC-AJ-1	42382	28308	Y	Y
SC-AJ-2	32467	20921	Y	Y
SC-AJ-3	40762	28619	Y	Y
SC-AJ-4	43272	29162	Y	Y
SC-AJ-5	42817	28272	Y	Y
SD-AS-1	36979	25690	Y	Y
SD-AS-2	32470	23289	Y	Y
SD-AS-3	38430	27764	Y	Y
SD-AS-4	19477	11638	N	Y
SD-AS-5	24678	14397	N	Y
SD-BH-1	26635	14879	N	Y
SD-BH-2	30751	19760	Y	Y
SD-BH-3	29594	17604	N	Y
SD-BH-5	32693	21822	Y	Y
SD-BN-1	47346	29367	Y	Y
SD-BN-2	27050	16096	N	Y
SD-BN-4	37496	24366	Y	Y
SD-BN-5	37661	25755	Y	Y
SD-CS-1	19530	11165	N	Y
SD-CS-2	25268	14861	N	Y
SD-CS-3	27292	16212	N	Y
SD-CS-4	24133	14507	N	Y
SD-CS-5	17737	9565	N	Y
SD-DN-1	39986	26958	Y	Y
SD-DN-2	14759	7072	N	Y
SD-DN-3	15779	8074	N	Y
SD-DN-4	17625	9897	N	Y
SD-DN-5	25090	14183	N	Y
SD-LH-1	33659	24062	Y	Y
SD-LH-2	41385	30294	Y	Y
SD-LH-3	38671	28530	Y	Y
SD-LH-4	42067	30561	Y	Y
SD-LH-5	27946	17509	N	Y
SD-OL-1	26947	16523	N	Y
SD-OL-2	40124	29377	Y	Y
SD-OL-3	38758	27885	Y	Y
SD-OL-4	35917	26934	Y	Y
SD-OL-5	23956	14336	N	Y
SD-SS-1	36428	25595	Y	Y
SD-SS-2	35793	25892	Y	Y
SD-SS-3	35278	24352	Y	Y
SD-SS-4	40261	29006	Y	Y
SD-SS-5	39868	27464	Y	Y
TN-CS-1	29276	18279	Y	Y
TN-CS-2	22089	13676	N	Y
TN-CS-3	32554	23947	Y	Y
TN-CS-4	23835	15821	N	Y
TN-CS-5	34103	22665	N	Y
TN-FC-1	37268	24376	N	Y
TN-FC-2	27836	17515	N	Y
TN-FC-3	21921	13914	N	Y
TN-FC-4	21535	11742	N	Y
TN-FC-5	31864	20064	N	Y
TN-WR-2	34224	20908	Y	Y
TN-WR-3	32086	19781	Y	Y
TN-WR-4	43027	22914	Y	Y
TN-WR-5	34367	21979	Y	Y
TX-AB-1	35055	19808	N	Y
TX-AB-2	39123	20890	N	Y
TX-AB-4	49727	28282	N	Y
TX-AB-5	28482	16720	N	Y
TX-BB-1	32805	19109	N	Y
TX-BB-2	33224	18456	N	Y
TX-BB-3	38307	22040	N	Y
TX-BN-1	26663	13267	N	Y
TX-BN-4	38380	20221	N	Y
TX-CB-1	40645	24340	N	Y
TX-CB-2	37594	24366	Y	Y
TX-CB-4	29178	19506	Y	Y
TX-CH-2	59425	37495	N	Y
TX-CH-3	34817	20536	N	Y
TX-CH-4	20589	13507	N	Y
TX-CH-5	26541	17954	N	Y
TX-CR-1	40715	28587	Y	Y
TX-CR-3	36741	25842	Y	Y
TX-CR-4	39131	27112	Y	Y
TX-CR-5	39497	26387	Y	Y
TX-DP-1	36031	25226	Y	Y
TX-DP-2	29495	18101	Y	Y
TX-DP-5	30332	17742	Y	Y
TX-GCS-1	32598	19784	Y	Y
TX-GCS-2	26086	15957	Y	Y
TX-GCS-3	34877	21148	N	Y
TX-GCS-4	32840	20696	Y	Y
TX-GCS-5	34500	22073	Y	Y
TX-LL-2	30794	18768	Y	Y
TX-LL-4	32605	18979	N	Y
TX-MC-1	27422	17251	Y	Y
TX-MC-3	37017	24310	Y	Y
TX-MC-4	35182	20579	N	Y
TX-MN-1	34198	21310	N	Y
TX-MN-2	14185	8760	Y	Y
TX-MN-3	46818	29019	N	Y
TX-MN-4	34901	20696	Y	Y
TX-MN-5	31815	17826	Y	Y
TX-PDC-3	26100	14317	N	Y
TX-PDC-4	22920	14558	N	Y
TX-SH-1	34007	22225	Y	Y
TX-SH-2	32385	20714	Y	Y
TX-SH-3	29701	19478	Y	Y
TX-SH-4	32346	22527	Y	Y
TX-SH-5	36524	26376	Y	Y
UT-BD-1	29924	18597	N	Y
UT-BD-4	28565	17975	N	Y
UT-BD-5	24021	14393	Y	Y
UT-CG-2	27466	16366	N	Y
UT-CG-3	30402	18014	N	Y
UT-CG-4	32219	19632	N	Y
UT-DN-2	14516	8230	N	Y
UT-FN-1	31545	19587	N	Y
UT-FN-3	31851	19125	N	Y
UT-FN-4	33046	21515	Y	Y
UT-SL-1	31430	19018	N	Y
UT-SLC-3	29447	17509	N	Y
UT-SLC-4	29994	18728	N	Y
UT-SLC-5	27209	17561	N	Y
WA-KB-1	26294	17183	N	Y
WA-KB-4	45260	30278	N	Y
WA-KB-5	29666	18296	N	Y
WA-MB-1	10827	6016	N	Y
WA-MB-5	28105	17550	N	Y
WA-SB-2	29830	17849	N	Y
WA-SB-4	32250	19665	Y	Y
WA-SB-5	26979	16689	N	Y
WA-TM-2	30257	18121	N	Y
WY-BB-1	27526	17512	N	Y
WY-BH-1	31869	20865	Y	Y
WY-BH-3	31529	21597	Y	Y
WY-BH-4	32169	21491	Y	Y
WY-BH-5	35033	22739	Y	Y
WY-BN-2	45666	31585	N	Y
WY-BN-5	29901	18809	N	Y
WY-TB-1	32417	20158	Y	Y
WY-TB-2	31846	20119	Y	Y
WY-TB-3	24879	15158	Y	Y
WY-TB-5	30909	18978	N	Y
WY-YN-5	23677	16070	N	Y

## Sheet: Table S3
Table S3. cgMLST differences between L. monocytogenes isolates from soil and food processing plant
Soil isolates ID	Food plant isolates ID	cgMLST allelic mismatches	L. monocytogenes lineage
L7-0163	S10-3432	1085	I
L7-0163	S10-3441	1210	I
L7-0163	S10-3447	1210	I
L7-0163	S10-3456	1210	I
L7-0163	S10-3522	1125	I
L7-0163	S10-3527	1125	I
L7-0163	S10-3529	1125	I
L7-0163	S10-3533	1198	I
L7-0163	S10-3543	1232	I
L7-0163	S10-3556	1017	I
L7-0163	S10-3576	1078	I
L7-0163	S10-3586	1078	I
L7-0163	S10-3595	72	I
L7-0163	S11-0024	79	I
L7-0163	S11-0027	1126	I
L7-0163	S11-0032	74	I
L7-0163	S11-0033	74	I
L7-0163	S11-0051	1073	I
L7-0163	S11-0071	1009	I
L7-0163	S11-0077	1011	I
L7-0163	S11-0079	1058	I
L7-0163	S11-0082	1062	I
L7-0163	S11-0084	1058	I
L7-0163	S11-0086	72	I
L7-0163	S11-0088	1058	I
L7-0163	S11-0092	1151	I
L7-0163	S11-0096	76	I
L7-0163	S11-0097	76	I
L7-0163	S11-0103	76	I
L7-0163	S11-0107	74	I
L7-0163	S11-0113	1011	I
L7-0163	S11-0116	1011	I
L7-0163	S11-0120	1009	I
L7-0163	S11-0122	1009	I
L7-0163	S11-0126	1062	I
L7-0163	S11-0136	1128	I
L7-0163	S11-0143	1219	I
L7-0163	S11-0144	1009	I
L7-0163	S11-0154	1125	I
L7-0163	S11-0158	1011	I
L7-0163	S11-0163	1063	I
L7-0163	S11-0169	1125	I
L7-0163	S11-0173	1152	I
L7-0163	S11-0193	1097	I
L7-0163	S11-0207	1097	I
L7-0163	S11-0216	1097	I
L7-0163	S11-0219	1062	I
L7-0163	S11-0272	979	I
L7-0163	S11-0289	1090	I
L7-0163	S11-0301	1062	I
L7-0163	S11-0302	1015	I
L7-0163	S11-0307	76	I
L7-0163	S11-0309	1096	I
L7-0163	S11-0328	1096	I
L7-0163	S11-0332	1154	I
L7-0163	S11-0344	1124	I
L7-0163	S11-0363	1123	I
L7-0163	S11-0370	1123	I
L7-0163	S11-0378	1124	I
L7-0163	S11-0386	1123	I
L7-0163	S11-0393	1081	I
L7-0163	S11-0400	1123	I
L7-0163	S11-0448	1082	I
L7-0163	S11-0471	1074	I
L7-0163	S11-0472	1090	I
L7-0163	S11-0480	1097	I
L7-0163	S11-0500	1063	I
L7-0163	S11-0501	1063	I
L7-0163	S11-0516	1092	I
L7-0163	S11-0539	947	I
L7-0163	S11-0553	1090	I
L7-0163	S11-0583	74	I
L7-0163	S11-0595	74	I
L7-0163	S11-0607	1009	I
L7-0163	S11-0615	74	I
L7-0375	S10-3432	1060	I
L7-0375	S10-3441	1227	I
L7-0375	S10-3447	1228	I
L7-0375	S10-3456	1227	I
L7-0375	S10-3522	51	I
L7-0375	S10-3527	52	I
L7-0375	S10-3529	52	I
L7-0375	S10-3533	1238	I
L7-0375	S10-3543	1212	I
L7-0375	S10-3556	1146	I
L7-0375	S10-3576	1127	I
L7-0375	S10-3586	1127	I
L7-0375	S10-3595	1121	I
L7-0375	S11-0024	1129	I
L7-0375	S11-0027	46	I
L7-0375	S11-0032	1121	I
L7-0375	S11-0033	1121	I
L7-0375	S11-0051	1105	I
L7-0375	S11-0071	1137	I
L7-0375	S11-0077	1138	I
L7-0375	S11-0079	1102	I
L7-0375	S11-0082	1103	I
L7-0375	S11-0084	1102	I
L7-0375	S11-0086	1122	I
L7-0375	S11-0088	1102	I
L7-0375	S11-0092	1128	I
L7-0375	S11-0096	1123	I
L7-0375	S11-0097	1123	I
L7-0375	S11-0103	1123	I
L7-0375	S11-0107	1125	I
L7-0375	S11-0113	1139	I
L7-0375	S11-0116	1138	I
L7-0375	S11-0120	1136	I
L7-0375	S11-0122	1137	I
L7-0375	S11-0126	1103	I
L7-0375	S11-0136	1132	I
L7-0375	S11-0143	1229	I
L7-0375	S11-0144	1137	I
L7-0375	S11-0154	43	I
L7-0375	S11-0158	1138	I
L7-0375	S11-0163	1103	I
L7-0375	S11-0169	46	I
L7-0375	S11-0173	1129	I
L7-0375	S11-0193	1123	I
L7-0375	S11-0207	1123	I
L7-0375	S11-0216	1123	I
L7-0375	S11-0219	1103	I
L7-0375	S11-0272	1125	I
L7-0375	S11-0289	1117	I
L7-0375	S11-0301	1103	I
L7-0375	S11-0302	1141	I
L7-0375	S11-0307	1125	I
L7-0375	S11-0309	1123	I
L7-0375	S11-0328	1123	I
L7-0375	S11-0332	1132	I
L7-0375	S11-0344	45	I
L7-0375	S11-0363	44	I
L7-0375	S11-0370	44	I
L7-0375	S11-0378	45	I
L7-0375	S11-0386	46	I
L7-0375	S11-0393	1123	I
L7-0375	S11-0400	44	I
L7-0375	S11-0448	1125	I
L7-0375	S11-0471	1107	I
L7-0375	S11-0472	1117	I
L7-0375	S11-0480	1122	I
L7-0375	S11-0500	1101	I
L7-0375	S11-0501	1101	I
L7-0375	S11-0516	1120	I
L7-0375	S11-0539	1114	I
L7-0375	S11-0553	1117	I
L7-0375	S11-0583	1121	I
L7-0375	S11-0595	1121	I
L7-0375	S11-0607	1139	I
L7-0375	S11-0615	1119	I
L7-0594	S10-3432	1134	I
L7-0594	S10-3441	1210	I
L7-0594	S10-3447	1211	I
L7-0594	S10-3456	1210	I
L7-0594	S10-3522	1140	I
L7-0594	S10-3527	1140	I
L7-0594	S10-3529	1140	I
L7-0594	S10-3533	1227	I
L7-0594	S10-3543	1225	I
L7-0594	S10-3556	20	I
L7-0594	S10-3576	1125	I
L7-0594	S10-3586	1125	I
L7-0594	S10-3595	1003	I
L7-0594	S11-0024	1010	I
L7-0594	S11-0027	1141	I
L7-0594	S11-0032	1002	I
L7-0594	S11-0033	1002	I
L7-0594	S11-0051	1065	I
L7-0594	S11-0071	22	I
L7-0594	S11-0077	20	I
L7-0594	S11-0079	1060	I
L7-0594	S11-0082	1064	I
L7-0594	S11-0084	1060	I
L7-0594	S11-0086	1003	I
L7-0594	S11-0088	1060	I
L7-0594	S11-0092	1140	I
L7-0594	S11-0096	1006	I
L7-0594	S11-0097	1006	I
L7-0594	S11-0103	1006	I
L7-0594	S11-0107	1002	I
L7-0594	S11-0113	21	I
L7-0594	S11-0116	20	I
L7-0594	S11-0120	21	I
L7-0594	S11-0122	23	I
L7-0594	S11-0126	1064	I
L7-0594	S11-0136	727	I
L7-0594	S11-0143	1230	I
L7-0594	S11-0144	22	I
L7-0594	S11-0154	1140	I
L7-0594	S11-0158	20	I
L7-0594	S11-0163	1065	I
L7-0594	S11-0169	1138	I
L7-0594	S11-0173	1139	I
L7-0594	S11-0193	1080	I
L7-0594	S11-0207	1080	I
L7-0594	S11-0216	1080	I
L7-0594	S11-0219	1064	I
L7-0594	S11-0272	748	I
L7-0594	S11-0289	1076	I
L7-0594	S11-0301	1066	I
L7-0594	S11-0302	26	I
L7-0594	S11-0307	1005	I
L7-0594	S11-0309	1080	I
L7-0594	S11-0328	1080	I
L7-0594	S11-0332	1142	I
L7-0594	S11-0344	1139	I
L7-0594	S11-0363	1139	I
L7-0594	S11-0370	1139	I
L7-0594	S11-0378	1140	I
L7-0594	S11-0386	1139	I
L7-0594	S11-0393	1130	I
L7-0594	S11-0400	1139	I
L7-0594	S11-0448	1131	I
L7-0594	S11-0471	1067	I
L7-0594	S11-0472	1076	I
L7-0594	S11-0480	1082	I
L7-0594	S11-0500	1064	I
L7-0594	S11-0501	1064	I
L7-0594	S11-0516	1079	I
L7-0594	S11-0539	1094	I
L7-0594	S11-0553	1076	I
L7-0594	S11-0583	1003	I
L7-0594	S11-0595	1003	I
L7-0594	S11-0607	27	I
L7-0594	S11-0615	1002	I
L7-0745	S10-3432	1063	I
L7-0745	S10-3441	1256	I
L7-0745	S10-3447	1257	I
L7-0745	S10-3456	1256	I
L7-0745	S10-3522	1112	I
L7-0745	S10-3527	1112	I
L7-0745	S10-3529	1112	I
L7-0745	S10-3533	1238	I
L7-0745	S10-3543	1222	I
L7-0745	S10-3556	1076	I
L7-0745	S10-3576	1129	I
L7-0745	S10-3586	1129	I
L7-0745	S10-3595	977	I
L7-0745	S11-0024	989	I
L7-0745	S11-0027	1113	I
L7-0745	S11-0032	981	I
L7-0745	S11-0033	981	I
L7-0745	S11-0051	1016	I
L7-0745	S11-0071	1069	I
L7-0745	S11-0077	1070	I
L7-0745	S11-0079	988	I
L7-0745	S11-0082	616	I
L7-0745	S11-0084	988	I
L7-0745	S11-0086	978	I
L7-0745	S11-0088	988	I
L7-0745	S11-0092	1112	I
L7-0745	S11-0096	981	I
L7-0745	S11-0097	981	I
L7-0745	S11-0103	981	I
L7-0745	S11-0107	981	I
L7-0745	S11-0113	1070	I
L7-0745	S11-0116	1070	I
L7-0745	S11-0120	1069	I
L7-0745	S11-0122	1069	I
L7-0745	S11-0126	616	I
L7-0745	S11-0136	942	I
L7-0745	S11-0143	1236	I
L7-0745	S11-0144	1069	I
L7-0745	S11-0154	1108	I
L7-0745	S11-0158	1070	I
L7-0745	S11-0163	616	I
L7-0745	S11-0169	1111	I
L7-0745	S11-0173	1110	I
L7-0745	S11-0193	1032	I
L7-0745	S11-0207	1032	I
L7-0745	S11-0216	1032	I
L7-0745	S11-0219	616	I
L7-0745	S11-0272	949	I
L7-0745	S11-0289	1027	I
L7-0745	S11-0301	615	I
L7-0745	S11-0302	1071	I
L7-0745	S11-0307	981	I
L7-0745	S11-0309	1031	I
L7-0745	S11-0328	1031	I
L7-0745	S11-0332	1112	I
L7-0745	S11-0344	1109	I
L7-0745	S11-0363	1109	I
L7-0745	S11-0370	1109	I
L7-0745	S11-0378	1110	I
L7-0745	S11-0386	1109	I
L7-0745	S11-0393	1125	I
L7-0745	S11-0400	1109	I
L7-0745	S11-0448	1130	I
L7-0745	S11-0471	1022	I
L7-0745	S11-0472	1027	I
L7-0745	S11-0480	1031	I
L7-0745	S11-0500	616	I
L7-0745	S11-0501	616	I
L7-0745	S11-0516	1028	I
L7-0745	S11-0539	1103	I
L7-0745	S11-0553	1027	I
L7-0745	S11-0583	981	I
L7-0745	S11-0595	981	I
L7-0745	S11-0607	1069	I
L7-0745	S11-0615	979	I
L7-0769	S10-3432	1110	I
L7-0769	S10-3441	1243	I
L7-0769	S10-3447	1244	I
L7-0769	S10-3456	1243	I
L7-0769	S10-3522	1132	I
L7-0769	S10-3527	1132	I
L7-0769	S10-3529	1132	I
L7-0769	S10-3533	1226	I
L7-0769	S10-3543	1233	I
L7-0769	S10-3556	1143	I
L7-0769	S10-3576	152	I
L7-0769	S10-3586	152	I
L7-0769	S10-3595	1091	I
L7-0769	S11-0024	1102	I
L7-0769	S11-0027	1128	I
L7-0769	S11-0032	1092	I
L7-0769	S11-0033	1092	I
L7-0769	S11-0051	1115	I
L7-0769	S11-0071	1137	I
L7-0769	S11-0077	1137	I
L7-0769	S11-0079	1090	I
L7-0769	S11-0082	1125	I
L7-0769	S11-0084	1090	I
L7-0769	S11-0086	1092	I
L7-0769	S11-0088	1090	I
L7-0769	S11-0092	1113	I
L7-0769	S11-0096	1094	I
L7-0769	S11-0097	1094	I
L7-0769	S11-0103	1094	I
L7-0769	S11-0107	1093	I
L7-0769	S11-0113	1137	I
L7-0769	S11-0116	1137	I
L7-0769	S11-0120	1136	I
L7-0769	S11-0122	1137	I
L7-0769	S11-0126	1125	I
L7-0769	S11-0136	1154	I
L7-0769	S11-0143	1216	I
L7-0769	S11-0144	1137	I
L7-0769	S11-0154	1130	I
L7-0769	S11-0158	1137	I
L7-0769	S11-0163	1125	I
L7-0769	S11-0169	1129	I
L7-0769	S11-0173	1117	I
L7-0769	S11-0193	1125	I
L7-0769	S11-0207	1125	I
L7-0769	S11-0216	1125	I
L7-0769	S11-0219	1125	I
L7-0769	S11-0272	1147	I
L7-0769	S11-0289	1118	I
L7-0769	S11-0301	1127	I
L7-0769	S11-0302	1140	I
L7-0769	S11-0307	1099	I
L7-0769	S11-0309	1122	I
L7-0769	S11-0328	1122	I
L7-0769	S11-0332	1119	I
L7-0769	S11-0344	1130	I
L7-0769	S11-0363	1130	I
L7-0769	S11-0370	1130	I
L7-0769	S11-0378	1131	I
L7-0769	S11-0386	1130	I
L7-0769	S11-0393	158	I
L7-0769	S11-0400	1130	I
L7-0769	S11-0448	155	I
L7-0769	S11-0471	1117	I
L7-0769	S11-0472	1118	I
L7-0769	S11-0480	1123	I
L7-0769	S11-0500	1124	I
L7-0769	S11-0501	1124	I
L7-0769	S11-0516	1119	I
L7-0769	S11-0539	1104	I
L7-0769	S11-0553	1119	I
L7-0769	S11-0583	1093	I
L7-0769	S11-0595	1093	I
L7-0769	S11-0607	1138	I
L7-0769	S11-0615	1091	I
L7-0846	S10-3432	1108	I
L7-0846	S10-3441	1245	I
L7-0846	S10-3447	1246	I
L7-0846	S10-3456	1245	I
L7-0846	S10-3522	1131	I
L7-0846	S10-3527	1131	I
L7-0846	S10-3529	1131	I
L7-0846	S10-3533	1227	I
L7-0846	S10-3543	1232	I
L7-0846	S10-3556	1143	I
L7-0846	S10-3576	150	I
L7-0846	S10-3586	150	I
L7-0846	S10-3595	1090	I
L7-0846	S11-0024	1101	I
L7-0846	S11-0027	1127	I
L7-0846	S11-0032	1091	I
L7-0846	S11-0033	1091	I
L7-0846	S11-0051	1114	I
L7-0846	S11-0071	1137	I
L7-0846	S11-0077	1137	I
L7-0846	S11-0079	1089	I
L7-0846	S11-0082	1125	I
L7-0846	S11-0084	1089	I
L7-0846	S11-0086	1091	I
L7-0846	S11-0088	1089	I
L7-0846	S11-0092	1116	I
L7-0846	S11-0096	1093	I
L7-0846	S11-0097	1093	I
L7-0846	S11-0103	1093	I
L7-0846	S11-0107	1092	I
L7-0846	S11-0113	1137	I
L7-0846	S11-0116	1137	I
L7-0846	S11-0120	1136	I
L7-0846	S11-0122	1137	I
L7-0846	S11-0126	1125	I
L7-0846	S11-0136	1152	I
L7-0846	S11-0143	1214	I
L7-0846	S11-0144	1137	I
L7-0846	S11-0154	1129	I
L7-0846	S11-0158	1137	I
L7-0846	S11-0163	1125	I
L7-0846	S11-0169	1128	I
L7-0846	S11-0173	1120	I
L7-0846	S11-0193	1123	I
L7-0846	S11-0207	1123	I
L7-0846	S11-0216	1123	I
L7-0846	S11-0219	1125	I
L7-0846	S11-0272	1145	I
L7-0846	S11-0289	1116	I
L7-0846	S11-0301	1127	I
L7-0846	S11-0302	1140	I
L7-0846	S11-0307	1098	I
L7-0846	S11-0309	1120	I
L7-0846	S11-0328	1120	I
L7-0846	S11-0332	1122	I
L7-0846	S11-0344	1129	I
L7-0846	S11-0363	1129	I
L7-0846	S11-0370	1129	I
L7-0846	S11-0378	1130	I
L7-0846	S11-0386	1129	I
L7-0846	S11-0393	156	I
L7-0846	S11-0400	1129	I
L7-0846	S11-0448	153	I
L7-0846	S11-0471	1116	I
L7-0846	S11-0472	1116	I
L7-0846	S11-0480	1121	I
L7-0846	S11-0500	1124	I
L7-0846	S11-0501	1124	I
L7-0846	S11-0516	1117	I
L7-0846	S11-0539	1104	I
L7-0846	S11-0553	1117	I
L7-0846	S11-0583	1092	I
L7-0846	S11-0595	1092	I
L7-0846	S11-0607	1138	I
L7-0846	S11-0615	1090	I
L7-0957	S10-3432	1102	I
L7-0957	S10-3441	1250	I
L7-0957	S10-3447	1251	I
L7-0957	S10-3456	1250	I
L7-0957	S10-3522	1129	I
L7-0957	S10-3527	1129	I
L7-0957	S10-3529	1129	I
L7-0957	S10-3533	1227	I
L7-0957	S10-3543	1232	I
L7-0957	S10-3556	1134	I
L7-0957	S10-3576	35	I
L7-0957	S10-3586	35	I
L7-0957	S10-3595	1073	I
L7-0957	S11-0024	1086	I
L7-0957	S11-0027	1125	I
L7-0957	S11-0032	1075	I
L7-0957	S11-0033	1075	I
L7-0957	S11-0051	1109	I
L7-0957	S11-0071	1127	I
L7-0957	S11-0077	1128	I
L7-0957	S11-0079	1083	I
L7-0957	S11-0082	1115	I
L7-0957	S11-0084	1083	I
L7-0957	S11-0086	1076	I
L7-0957	S11-0088	1083	I
L7-0957	S11-0092	1103	I
L7-0957	S11-0096	1077	I
L7-0957	S11-0097	1077	I
L7-0957	S11-0103	1077	I
L7-0957	S11-0107	1076	I
L7-0957	S11-0113	1128	I
L7-0957	S11-0116	1128	I
L7-0957	S11-0120	1127	I
L7-0957	S11-0122	1127	I
L7-0957	S11-0126	1115	I
L7-0957	S11-0136	1136	I
L7-0957	S11-0143	1212	I
L7-0957	S11-0144	1127	I
L7-0957	S11-0154	1127	I
L7-0957	S11-0158	1128	I
L7-0957	S11-0163	1115	I
L7-0957	S11-0169	1127	I
L7-0957	S11-0173	1108	I
L7-0957	S11-0193	1119	I
L7-0957	S11-0207	1119	I
L7-0957	S11-0216	1119	I
L7-0957	S11-0219	1115	I
L7-0957	S11-0272	1130	I
L7-0957	S11-0289	1113	I
L7-0957	S11-0301	1117	I
L7-0957	S11-0302	1131	I
L7-0957	S11-0307	1083	I
L7-0957	S11-0309	1117	I
L7-0957	S11-0328	1117	I
L7-0957	S11-0332	1110	I
L7-0957	S11-0344	1127	I
L7-0957	S11-0363	1127	I
L7-0957	S11-0370	1127	I
L7-0957	S11-0378	1128	I
L7-0957	S11-0386	1127	I
L7-0957	S11-0393	41	I
L7-0957	S11-0400	1127	I
L7-0957	S11-0448	38	I
L7-0957	S11-0471	1111	I
L7-0957	S11-0472	1113	I
L7-0957	S11-0480	1117	I
L7-0957	S11-0500	1114	I
L7-0957	S11-0501	1114	I
L7-0957	S11-0516	1113	I
L7-0957	S11-0539	1093	I
L7-0957	S11-0553	1114	I
L7-0957	S11-0583	1077	I
L7-0957	S11-0595	1077	I
L7-0957	S11-0607	1130	I
L7-0957	S11-0615	1074	I
L7-1173	S10-3432	1077	I
L7-1173	S10-3441	1240	I
L7-1173	S10-3447	1241	I
L7-1173	S10-3456	1240	I
L7-1173	S10-3522	1103	I
L7-1173	S10-3527	1103	I
L7-1173	S10-3529	1103	I
L7-1173	S10-3533	1247	I
L7-1173	S10-3543	1230	I
L7-1173	S10-3556	1073	I
L7-1173	S10-3576	1120	I
L7-1173	S10-3586	1120	I
L7-1173	S10-3595	1059	I
L7-1173	S11-0024	1064	I
L7-1173	S11-0027	1100	I
L7-1173	S11-0032	1057	I
L7-1173	S11-0033	1057	I
L7-1173	S11-0051	996	I
L7-1173	S11-0071	1068	I
L7-1173	S11-0077	1068	I
L7-1173	S11-0079	982	I
L7-1173	S11-0082	31	I
L7-1173	S11-0084	982	I
L7-1173	S11-0086	1056	I
L7-1173	S11-0088	982	I
L7-1173	S11-0092	1099	I
L7-1173	S11-0096	1062	I
L7-1173	S11-0097	1062	I
L7-1173	S11-0103	1062	I
L7-1173	S11-0107	1062	I
L7-1173	S11-0113	1068	I
L7-1173	S11-0116	1068	I
L7-1173	S11-0120	1068	I
L7-1173	S11-0122	1068	I
L7-1173	S11-0126	31	I
L7-1173	S11-0136	960	I
L7-1173	S11-0143	1257	I
L7-1173	S11-0144	1068	I
L7-1173	S11-0154	1098	I
L7-1173	S11-0158	1068	I
L7-1173	S11-0163	32	I
L7-1173	S11-0169	1100	I
L7-1173	S11-0173	1100	I
L7-1173	S11-0193	1027	I
L7-1173	S11-0207	1027	I
L7-1173	S11-0216	1027	I
L7-1173	S11-0219	31	I
L7-1173	S11-0272	975	I
L7-1173	S11-0289	1022	I
L7-1173	S11-0301	31	I
L7-1173	S11-0302	1069	I
L7-1173	S11-0307	1061	I
L7-1173	S11-0309	1028	I
L7-1173	S11-0328	1028	I
L7-1173	S11-0332	1101	I
L7-1173	S11-0344	1100	I
L7-1173	S11-0363	1100	I
L7-1173	S11-0370	1100	I
L7-1173	S11-0378	1101	I
L7-1173	S11-0386	1100	I
L7-1173	S11-0393	1117	I
L7-1173	S11-0400	1100	I
L7-1173	S11-0448	1118	I
L7-1173	S11-0471	1001	I
L7-1173	S11-0472	1022	I
L7-1173	S11-0480	1024	I
L7-1173	S11-0500	32	I
L7-1173	S11-0501	32	I
L7-1173	S11-0516	1023	I
L7-1173	S11-0539	1141	I
L7-1173	S11-0553	1023	I
L7-1173	S11-0583	1057	I
L7-1173	S11-0595	1057	I
L7-1173	S11-0607	1068	I
L7-1173	S11-0615	1055	I
L7-1775	S10-3432	1204	I
L7-1775	S10-3441	921	I
L7-1775	S10-3447	922	I
L7-1775	S10-3456	921	I
L7-1775	S10-3522	1222	I
L7-1775	S10-3527	1222	I
L7-1775	S10-3529	1222	I
L7-1775	S10-3533	1167	I
L7-1775	S10-3543	1194	I
L7-1775	S10-3556	1208	I
L7-1775	S10-3576	1207	I
L7-1775	S10-3586	1207	I
L7-1775	S10-3595	1203	I
L7-1775	S11-0024	1211	I
L7-1775	S11-0027	1220	I
L7-1775	S11-0032	1205	I
L7-1775	S11-0033	1205	I
L7-1775	S11-0051	1205	I
L7-1775	S11-0071	1203	I
L7-1775	S11-0077	1204	I
L7-1775	S11-0079	1206	I
L7-1775	S11-0082	1222	I
L7-1775	S11-0084	1206	I
L7-1775	S11-0086	1205	I
L7-1775	S11-0088	1206	I
L7-1775	S11-0092	1190	I
L7-1775	S11-0096	1203	I
L7-1775	S11-0097	1203	I
L7-1775	S11-0103	1203	I
L7-1775	S11-0107	1205	I
L7-1775	S11-0113	1204	I
L7-1775	S11-0116	1204	I
L7-1775	S11-0120	1202	I
L7-1775	S11-0122	1203	I
L7-1775	S11-0126	1222	I
L7-1775	S11-0136	1202	I
L7-1775	S11-0143	1162	I
L7-1775	S11-0144	1203	I
L7-1775	S11-0154	1221	I
L7-1775	S11-0158	1204	I
L7-1775	S11-0163	1222	I
L7-1775	S11-0169	1221	I
L7-1775	S11-0173	1191	I
L7-1775	S11-0193	1191	I
L7-1775	S11-0207	1191	I
L7-1775	S11-0216	1191	I
L7-1775	S11-0219	1222	I
L7-1775	S11-0272	1208	I
L7-1775	S11-0289	1184	I
L7-1775	S11-0301	1223	I
L7-1775	S11-0302	1206	I
L7-1775	S11-0307	1207	I
L7-1775	S11-0309	1188	I
L7-1775	S11-0328	1188	I
L7-1775	S11-0332	1193	I
L7-1775	S11-0344	1219	I
L7-1775	S11-0363	1219	I
L7-1775	S11-0370	1219	I
L7-1775	S11-0378	1220	I
L7-1775	S11-0386	1220	I
L7-1775	S11-0393	1208	I
L7-1775	S11-0400	1219	I
L7-1775	S11-0448	1208	I
L7-1775	S11-0471	1206	I
L7-1775	S11-0472	1184	I
L7-1775	S11-0480	1188	I
L7-1775	S11-0500	1222	I
L7-1775	S11-0501	1222	I
L7-1775	S11-0516	1185	I
L7-1775	S11-0539	1217	I
L7-1775	S11-0553	1184	I
L7-1775	S11-0583	1208	I
L7-1775	S11-0595	1208	I
L7-1775	S11-0607	1203	I
L7-1775	S11-0615	1204	I
L7-1783	S10-3432	1081	I
L7-1783	S10-3441	1200	I
L7-1783	S10-3447	1200	I
L7-1783	S10-3456	1200	I
L7-1783	S10-3522	1119	I
L7-1783	S10-3527	1119	I
L7-1783	S10-3529	1119	I
L7-1783	S10-3533	1192	I
L7-1783	S10-3543	1224	I
L7-1783	S10-3556	1015	I
L7-1783	S10-3576	1072	I
L7-1783	S10-3586	1072	I
L7-1783	S10-3595	59	I
L7-1783	S11-0024	65	I
L7-1783	S11-0027	1119	I
L7-1783	S11-0032	63	I
L7-1783	S11-0033	63	I
L7-1783	S11-0051	1068	I
L7-1783	S11-0071	1007	I
L7-1783	S11-0077	1009	I
L7-1783	S11-0079	1053	I
L7-1783	S11-0082	1055	I
L7-1783	S11-0084	1053	I
L7-1783	S11-0086	59	I
L7-1783	S11-0088	1053	I
L7-1783	S11-0092	1145	I
L7-1783	S11-0096	64	I
L7-1783	S11-0097	64	I
L7-1783	S11-0103	64	I
L7-1783	S11-0107	61	I
L7-1783	S11-0113	1009	I
L7-1783	S11-0116	1009	I
L7-1783	S11-0120	1007	I
L7-1783	S11-0122	1007	I
L7-1783	S11-0126	1055	I
L7-1783	S11-0136	1119	I
L7-1783	S11-0143	1213	I
L7-1783	S11-0144	1007	I
L7-1783	S11-0154	1118	I
L7-1783	S11-0158	1009	I
L7-1783	S11-0163	1056	I
L7-1783	S11-0169	1119	I
L7-1783	S11-0173	1146	I
L7-1783	S11-0193	1092	I
L7-1783	S11-0207	1092	I
L7-1783	S11-0216	1092	I
L7-1783	S11-0219	1055	I
L7-1783	S11-0272	968	I
L7-1783	S11-0289	1085	I
L7-1783	S11-0301	1055	I
L7-1783	S11-0302	1013	I
L7-1783	S11-0307	63	I
L7-1783	S11-0309	1090	I
L7-1783	S11-0328	1090	I
L7-1783	S11-0332	1148	I
L7-1783	S11-0344	1118	I
L7-1783	S11-0363	1117	I
L7-1783	S11-0370	1117	I
L7-1783	S11-0378	1118	I
L7-1783	S11-0386	1117	I
L7-1783	S11-0393	1075	I
L7-1783	S11-0400	1117	I
L7-1783	S11-0448	1076	I
L7-1783	S11-0471	1068	I
L7-1783	S11-0472	1085	I
L7-1783	S11-0480	1092	I
L7-1783	S11-0500	1056	I
L7-1783	S11-0501	1056	I
L7-1783	S11-0516	1087	I
L7-1783	S11-0539	941	I
L7-1783	S11-0553	1085	I
L7-1783	S11-0583	61	I
L7-1783	S11-0595	61	I
L7-1783	S11-0607	1007	I
L7-1783	S11-0615	61	I
L7-1802	S10-3432	1221	I
L7-1802	S10-3441	1122	I
L7-1802	S10-3447	1122	I
L7-1802	S10-3456	1122	I
L7-1802	S10-3522	1219	I
L7-1802	S10-3527	1219	I
L7-1802	S10-3529	1219	I
L7-1802	S10-3533	1085	I
L7-1802	S10-3543	1197	I
L7-1802	S10-3556	1224	I
L7-1802	S10-3576	1227	I
L7-1802	S10-3586	1227	I
L7-1802	S10-3595	1205	I
L7-1802	S11-0024	1212	I
L7-1802	S11-0027	1218	I
L7-1802	S11-0032	1210	I
L7-1802	S11-0033	1210	I
L7-1802	S11-0051	1207	I
L7-1802	S11-0071	1219	I
L7-1802	S11-0077	1220	I
L7-1802	S11-0079	1219	I
L7-1802	S11-0082	1205	I
L7-1802	S11-0084	1219	I
L7-1802	S11-0086	1207	I
L7-1802	S11-0088	1219	I
L7-1802	S11-0092	1233	I
L7-1802	S11-0096	1207	I
L7-1802	S11-0097	1207	I
L7-1802	S11-0103	1207	I
L7-1802	S11-0107	1204	I
L7-1802	S11-0113	1220	I
L7-1802	S11-0116	1220	I
L7-1802	S11-0120	1219	I
L7-1802	S11-0122	1219	I
L7-1802	S11-0126	1205	I
L7-1802	S11-0136	1217	I
L7-1802	S11-0143	1141	I
L7-1802	S11-0144	1219	I
L7-1802	S11-0154	1218	I
L7-1802	S11-0158	1220	I
L7-1802	S11-0163	1205	I
L7-1802	S11-0169	1218	I
L7-1802	S11-0173	1234	I
L7-1802	S11-0193	1205	I
L7-1802	S11-0207	1205	I
L7-1802	S11-0216	1205	I
L7-1802	S11-0219	1205	I
L7-1802	S11-0272	1218	I
L7-1802	S11-0289	1200	I
L7-1802	S11-0301	1209	I
L7-1802	S11-0302	1221	I
L7-1802	S11-0307	1208	I
L7-1802	S11-0309	1205	I
L7-1802	S11-0328	1205	I
L7-1802	S11-0332	1237	I
L7-1802	S11-0344	1219	I
L7-1802	S11-0363	1218	I
L7-1802	S11-0370	1218	I
L7-1802	S11-0378	1219	I
L7-1802	S11-0386	1218	I
L7-1802	S11-0393	1229	I
L7-1802	S11-0400	1218	I
L7-1802	S11-0448	1231	I
L7-1802	S11-0471	1210	I
L7-1802	S11-0472	1200	I
L7-1802	S11-0480	1204	I
L7-1802	S11-0500	1206	I
L7-1802	S11-0501	1206	I
L7-1802	S11-0516	1203	I
L7-1802	S11-0539	1224	I
L7-1802	S11-0553	1200	I
L7-1802	S11-0583	1204	I
L7-1802	S11-0595	1204	I
L7-1802	S11-0607	1220	I
L7-1802	S11-0615	1204	I
L7-1856	S10-3432	1135	I
L7-1856	S10-3441	1210	I
L7-1856	S10-3447	1211	I
L7-1856	S10-3456	1210	I
L7-1856	S10-3522	1140	I
L7-1856	S10-3527	1140	I
L7-1856	S10-3529	1140	I
L7-1856	S10-3533	1226	I
L7-1856	S10-3543	1227	I
L7-1856	S10-3556	31	I
L7-1856	S10-3576	1127	I
L7-1856	S10-3586	1127	I
L7-1856	S10-3595	1007	I
L7-1856	S11-0024	1014	I
L7-1856	S11-0027	1142	I
L7-1856	S11-0032	1006	I
L7-1856	S11-0033	1006	I
L7-1856	S11-0051	1069	I
L7-1856	S11-0071	39	I
L7-1856	S11-0077	37	I
L7-1856	S11-0079	1064	I
L7-1856	S11-0082	1066	I
L7-1856	S11-0084	1064	I
L7-1856	S11-0086	1006	I
L7-1856	S11-0088	1064	I
L7-1856	S11-0092	1143	I
L7-1856	S11-0096	1010	I
L7-1856	S11-0097	1010	I
L7-1856	S11-0103	1010	I
L7-1856	S11-0107	1006	I
L7-1856	S11-0113	38	I
L7-1856	S11-0116	37	I
L7-1856	S11-0120	38	I
L7-1856	S11-0122	40	I
L7-1856	S11-0126	1066	I
L7-1856	S11-0136	734	I
L7-1856	S11-0143	1232	I
L7-1856	S11-0144	39	I
L7-1856	S11-0154	1140	I
L7-1856	S11-0158	37	I
L7-1856	S11-0163	1067	I
L7-1856	S11-0169	1138	I
L7-1856	S11-0173	1142	I
L7-1856	S11-0193	1085	I
L7-1856	S11-0207	1085	I
L7-1856	S11-0216	1085	I
L7-1856	S11-0219	1066	I
L7-1856	S11-0272	758	I
L7-1856	S11-0289	1081	I
L7-1856	S11-0301	1069	I
L7-1856	S11-0302	42	I
L7-1856	S11-0307	1009	I
L7-1856	S11-0309	1085	I
L7-1856	S11-0328	1085	I
L7-1856	S11-0332	1145	I
L7-1856	S11-0344	1139	I
L7-1856	S11-0363	1139	I
L7-1856	S11-0370	1139	I
L7-1856	S11-0378	1140	I
L7-1856	S11-0386	1139	I
L7-1856	S11-0393	1132	I
L7-1856	S11-0400	1139	I
L7-1856	S11-0448	1133	I
L7-1856	S11-0471	1071	I
L7-1856	S11-0472	1081	I
L7-1856	S11-0480	1087	I
L7-1856	S11-0500	1067	I
L7-1856	S11-0501	1067	I
L7-1856	S11-0516	1083	I
L7-1856	S11-0539	1097	I
L7-1856	S11-0553	1081	I
L7-1856	S11-0583	1007	I
L7-1856	S11-0595	1007	I
L7-1856	S11-0607	45	I
L7-1856	S11-0615	1006	I
L7-0001	S10-3406	1399	II
L7-0001	S10-3410	1333	II
L7-0001	S10-3416	1399	II
L7-0001	S10-3464	1382	II
L7-0001	S10-3471	1387	II
L7-0001	S10-3472	1387	II
L7-0001	S10-3477	1389	II
L7-0001	S10-3480	1389	II
L7-0001	S10-3488	1405	II
L7-0001	S10-3489	1405	II
L7-0001	S10-3494	1412	II
L7-0001	S10-3497	1405	II
L7-0001	S10-3499	1383	II
L7-0001	S10-3500	1383	II
L7-0001	S10-3517	1388	II
L7-0001	S10-3521	1389	II
L7-0001	S10-3528	1389	II
L7-0001	S10-3534	1402	II
L7-0001	S10-3537	1388	II
L7-0001	S10-3553	1402	II
L7-0001	S10-3555	1401	II
L7-0001	S10-3561	1393	II
L7-0001	S10-3591	1420	II
L7-0001	S10-3599	1420	II
L7-0001	S10-3617	1354	II
L7-0001	S11-0014	1386	II
L7-0001	S11-0018	1393	II
L7-0001	S11-0022	1386	II
L7-0001	S11-0028	1395	II
L7-0001	S11-0029	1396	II
L7-0001	S11-0030	1396	II
L7-0001	S11-0066	1406	II
L7-0001	S11-0075	1390	II
L7-0001	S11-0089	1390	II
L7-0001	S11-0098	1374	II
L7-0001	S11-0105	1414	II
L7-0001	S11-0112	1386	II
L7-0001	S11-0128	1376	II
L7-0001	S11-0134	1392	II
L7-0001	S11-0135	1392	II
L7-0001	S11-0139	1394	II
L7-0001	S11-0146	1410	II
L7-0001	S11-0150	1410	II
L7-0001	S11-0183	1406	II
L7-0001	S11-0201	1391	II
L7-0001	S11-0218	1391	II
L7-0001	S11-0228	1390	II
L7-0001	S11-0265	1388	II
L7-0001	S11-0276	1376	II
L7-0001	S11-0281	1385	II
L7-0001	S11-0299	1386	II
L7-0001	S11-0313	1385	II
L7-0001	S11-0318	1385	II
L7-0001	S11-0323	1393	II
L7-0001	S11-0324	1412	II
L7-0001	S11-0343	1385	II
L7-0001	S11-0358	1396	II
L7-0001	S11-0392	1393	II
L7-0001	S11-0412	1406	II
L7-0001	S11-0432	1386	II
L7-0001	S11-0440	1393	II
L7-0001	S11-0460	1406	II
L7-0001	S11-0468	1399	II
L7-0001	S11-0533	1391	II
L7-0001	S11-0535	1376	II
L7-0001	S11-0540	1399	II
L7-0001	S11-0581	1397	II
L7-0001	S11-0619	1388	II
L7-0013	S10-3406	1409	II
L7-0013	S10-3410	1347	II
L7-0013	S10-3416	1409	II
L7-0013	S10-3464	1381	II
L7-0013	S10-3471	1373	II
L7-0013	S10-3472	1373	II
L7-0013	S10-3477	1388	II
L7-0013	S10-3480	1388	II
L7-0013	S10-3488	1399	II
L7-0013	S10-3489	1399	II
L7-0013	S10-3494	1405	II
L7-0013	S10-3497	1399	II
L7-0013	S10-3499	1374	II
L7-0013	S10-3500	1374	II
L7-0013	S10-3517	1394	II
L7-0013	S10-3521	1395	II
L7-0013	S10-3528	1395	II
L7-0013	S10-3534	1403	II
L7-0013	S10-3537	1394	II
L7-0013	S10-3553	1403	II
L7-0013	S10-3555	1394	II
L7-0013	S10-3561	1387	II
L7-0013	S10-3591	1407	II
L7-0013	S10-3599	1407	II
L7-0013	S10-3617	1287	II
L7-0013	S11-0014	1395	II
L7-0013	S11-0018	1376	II
L7-0013	S11-0022	1395	II
L7-0013	S11-0028	1404	II
L7-0013	S11-0029	1399	II
L7-0013	S11-0030	1413	II
L7-0013	S11-0066	1400	II
L7-0013	S11-0075	1236	II
L7-0013	S11-0089	1235	II
L7-0013	S11-0098	1364	II
L7-0013	S11-0105	1381	II
L7-0013	S11-0112	1375	II
L7-0013	S11-0128	1391	II
L7-0013	S11-0134	1315	II
L7-0013	S11-0135	1315	II
L7-0013	S11-0139	1396	II
L7-0013	S11-0146	1381	II
L7-0013	S11-0150	1381	II
L7-0013	S11-0183	1400	II
L7-0013	S11-0201	1236	II
L7-0013	S11-0218	1236	II
L7-0013	S11-0228	1236	II
L7-0013	S11-0265	1375	II
L7-0013	S11-0276	1373	II
L7-0013	S11-0281	1377	II
L7-0013	S11-0299	1373	II
L7-0013	S11-0313	1377	II
L7-0013	S11-0318	1377	II
L7-0013	S11-0323	1364	II
L7-0013	S11-0324	1382	II
L7-0013	S11-0343	1377	II
L7-0013	S11-0358	1391	II
L7-0013	S11-0392	1314	II
L7-0013	S11-0412	1400	II
L7-0013	S11-0432	1395	II
L7-0013	S11-0440	1376	II
L7-0013	S11-0460	1400	II
L7-0013	S11-0468	1374	II
L7-0013	S11-0533	1369	II
L7-0013	S11-0535	1379	II
L7-0013	S11-0540	1374	II
L7-0013	S11-0581	1378	II
L7-0013	S11-0619	1377	II
L7-0235	S10-3406	1415	II
L7-0235	S10-3410	1349	II
L7-0235	S10-3416	1415	II
L7-0235	S10-3464	1393	II
L7-0235	S10-3471	1411	II
L7-0235	S10-3472	1411	II
L7-0235	S10-3477	1421	II
L7-0235	S10-3480	1421	II
L7-0235	S10-3488	1423	II
L7-0235	S10-3489	1423	II
L7-0235	S10-3494	1429	II
L7-0235	S10-3497	1423	II
L7-0235	S10-3499	1406	II
L7-0235	S10-3500	1406	II
L7-0235	S10-3517	1411	II
L7-0235	S10-3521	1407	II
L7-0235	S10-3528	1407	II
L7-0235	S10-3534	1424	II
L7-0235	S10-3537	1409	II
L7-0235	S10-3553	1424	II
L7-0235	S10-3555	1414	II
L7-0235	S10-3561	1410	II
L7-0235	S10-3591	1435	II
L7-0235	S10-3599	1435	II
L7-0235	S10-3617	1334	II
L7-0235	S11-0014	1414	II
L7-0235	S11-0018	1419	II
L7-0235	S11-0022	1414	II
L7-0235	S11-0028	1426	II
L7-0235	S11-0029	1423	II
L7-0235	S11-0030	1423	II
L7-0235	S11-0066	1426	II
L7-0235	S11-0075	1271	II
L7-0235	S11-0089	1270	II
L7-0235	S11-0098	1408	II
L7-0235	S11-0105	1426	II
L7-0235	S11-0112	1406	II
L7-0235	S11-0128	1421	II
L7-0235	S11-0134	1326	II
L7-0235	S11-0135	1326	II
L7-0235	S11-0139	1423	II
L7-0235	S11-0146	1427	II
L7-0235	S11-0150	1427	II
L7-0235	S11-0183	1426	II
L7-0235	S11-0201	1270	II
L7-0235	S11-0218	1270	II
L7-0235	S11-0228	1272	II
L7-0235	S11-0265	1409	II
L7-0235	S11-0276	1408	II
L7-0235	S11-0281	1417	II
L7-0235	S11-0299	1410	II
L7-0235	S11-0313	1417	II
L7-0235	S11-0318	1417	II
L7-0235	S11-0323	1407	II
L7-0235	S11-0324	1425	II
L7-0235	S11-0343	1417	II
L7-0235	S11-0358	1423	II
L7-0235	S11-0392	1325	II
L7-0235	S11-0412	1426	II
L7-0235	S11-0432	1414	II
L7-0235	S11-0440	1418	II
L7-0235	S11-0460	1426	II
L7-0235	S11-0468	1412	II
L7-0235	S11-0533	1411	II
L7-0235	S11-0535	1407	II
L7-0235	S11-0540	1412	II
L7-0235	S11-0581	1414	II
L7-0235	S11-0619	1412	II
L7-0239	S10-3406	1452	II
L7-0239	S10-3410	1385	II
L7-0239	S10-3416	1452	II
L7-0239	S10-3464	1428	II
L7-0239	S10-3471	1435	II
L7-0239	S10-3472	1435	II
L7-0239	S10-3477	1429	II
L7-0239	S10-3480	1429	II
L7-0239	S10-3488	1445	II
L7-0239	S10-3489	1445	II
L7-0239	S10-3494	1448	II
L7-0239	S10-3497	1445	II
L7-0239	S10-3499	1439	II
L7-0239	S10-3500	1439	II
L7-0239	S10-3517	1442	II
L7-0239	S10-3521	1447	II
L7-0239	S10-3528	1447	II
L7-0239	S10-3534	1434	II
L7-0239	S10-3537	1444	II
L7-0239	S10-3553	1434	II
L7-0239	S10-3555	1441	II
L7-0239	S10-3561	1445	II
L7-0239	S10-3591	1446	II
L7-0239	S10-3599	1446	II
L7-0239	S10-3617	1421	II
L7-0239	S11-0014	1437	II
L7-0239	S11-0018	1422	II
L7-0239	S11-0022	1437	II
L7-0239	S11-0028	1435	II
L7-0239	S11-0029	1445	II
L7-0239	S11-0030	1434	II
L7-0239	S11-0066	1446	II
L7-0239	S11-0075	1399	II
L7-0239	S11-0089	1398	II
L7-0239	S11-0098	1418	II
L7-0239	S11-0105	1443	II
L7-0239	S11-0112	1431	II
L7-0239	S11-0128	1442	II
L7-0239	S11-0134	1404	II
L7-0239	S11-0135	1404	II
L7-0239	S11-0139	1445	II
L7-0239	S11-0146	1446	II
L7-0239	S11-0150	1446	II
L7-0239	S11-0183	1446	II
L7-0239	S11-0201	1399	II
L7-0239	S11-0218	1399	II
L7-0239	S11-0228	1399	II
L7-0239	S11-0265	1433	II
L7-0239	S11-0276	1438	II
L7-0239	S11-0281	1452	II
L7-0239	S11-0299	1435	II
L7-0239	S11-0313	1452	II
L7-0239	S11-0318	1452	II
L7-0239	S11-0323	1429	II
L7-0239	S11-0324	1442	II
L7-0239	S11-0343	1453	II
L7-0239	S11-0358	1448	II
L7-0239	S11-0392	1401	II
L7-0239	S11-0412	1446	II
L7-0239	S11-0432	1437	II
L7-0239	S11-0440	1422	II
L7-0239	S11-0460	1446	II
L7-0239	S11-0468	1435	II
L7-0239	S11-0533	1431	II
L7-0239	S11-0535	1425	II
L7-0239	S11-0540	1435	II
L7-0239	S11-0581	1441	II
L7-0239	S11-0619	1437	II
L7-0251	S10-3406	1363	II
L7-0251	S10-3410	1302	II
L7-0251	S10-3416	1363	II
L7-0251	S10-3464	1362	II
L7-0251	S10-3471	1370	II
L7-0251	S10-3472	1370	II
L7-0251	S10-3477	1374	II
L7-0251	S10-3480	1374	II
L7-0251	S10-3488	1381	II
L7-0251	S10-3489	1380	II
L7-0251	S10-3494	1402	II
L7-0251	S10-3497	1381	II
L7-0251	S10-3499	1380	II
L7-0251	S10-3500	1380	II
L7-0251	S10-3517	1355	II
L7-0251	S10-3521	1377	II
L7-0251	S10-3528	1377	II
L7-0251	S10-3534	1367	II
L7-0251	S10-3537	1359	II
L7-0251	S10-3553	1367	II
L7-0251	S10-3555	1380	II
L7-0251	S10-3561	1363	II
L7-0251	S10-3591	1398	II
L7-0251	S10-3599	1398	II
L7-0251	S10-3617	1324	II
L7-0251	S11-0014	1385	II
L7-0251	S11-0018	1373	II
L7-0251	S11-0022	1385	II
L7-0251	S11-0028	1399	II
L7-0251	S11-0029	1387	II
L7-0251	S11-0030	1395	II
L7-0251	S11-0066	1379	II
L7-0251	S11-0075	1328	II
L7-0251	S11-0089	1327	II
L7-0251	S11-0098	1350	II
L7-0251	S11-0105	1391	II
L7-0251	S11-0112	1358	II
L7-0251	S11-0128	1348	II
L7-0251	S11-0134	1363	II
L7-0251	S11-0135	1363	II
L7-0251	S11-0139	1384	II
L7-0251	S11-0146	1391	II
L7-0251	S11-0150	1391	II
L7-0251	S11-0183	1380	II
L7-0251	S11-0201	1328	II
L7-0251	S11-0218	1328	II
L7-0251	S11-0228	1329	II
L7-0251	S11-0265	1376	II
L7-0251	S11-0276	1362	II
L7-0251	S11-0281	1375	II
L7-0251	S11-0299	1372	II
L7-0251	S11-0313	1375	II
L7-0251	S11-0318	1375	II
L7-0251	S11-0323	1178	II
L7-0251	S11-0324	1392	II
L7-0251	S11-0343	1375	II
L7-0251	S11-0358	1363	II
L7-0251	S11-0392	1362	II
L7-0251	S11-0412	1379	II
L7-0251	S11-0432	1385	II
L7-0251	S11-0440	1373	II
L7-0251	S11-0460	1379	II
L7-0251	S11-0468	1362	II
L7-0251	S11-0533	1186	II
L7-0251	S11-0535	1356	II
L7-0251	S11-0540	1362	II
L7-0251	S11-0581	1375	II
L7-0251	S11-0619	1374	II
L7-0261	S10-3406	1400	II
L7-0261	S10-3410	1335	II
L7-0261	S10-3416	1400	II
L7-0261	S10-3464	1387	II
L7-0261	S10-3471	1373	II
L7-0261	S10-3472	1373	II
L7-0261	S10-3477	1387	II
L7-0261	S10-3480	1387	II
L7-0261	S10-3488	1401	II
L7-0261	S10-3489	1401	II
L7-0261	S10-3494	1416	II
L7-0261	S10-3497	1401	II
L7-0261	S10-3499	1367	II
L7-0261	S10-3500	1367	II
L7-0261	S10-3517	1372	II
L7-0261	S10-3521	1388	II
L7-0261	S10-3528	1388	II
L7-0261	S10-3534	1391	II
L7-0261	S10-3537	1374	II
L7-0261	S10-3553	1391	II
L7-0261	S10-3555	1395	II
L7-0261	S10-3561	1373	II
L7-0261	S10-3591	1409	II
L7-0261	S10-3599	1409	II
L7-0261	S10-3617	1293	II
L7-0261	S11-0014	1390	II
L7-0261	S11-0018	1395	II
L7-0261	S11-0022	1390	II
L7-0261	S11-0028	1393	II
L7-0261	S11-0029	1400	II
L7-0261	S11-0030	1410	II
L7-0261	S11-0066	1406	II
L7-0261	S11-0075	1259	II
L7-0261	S11-0089	1258	II
L7-0261	S11-0098	1377	II
L7-0261	S11-0105	1377	II
L7-0261	S11-0112	1378	II
L7-0261	S11-0128	1377	II
L7-0261	S11-0134	1314	II
L7-0261	S11-0135	1314	II
L7-0261	S11-0139	1397	II
L7-0261	S11-0146	1375	II
L7-0261	S11-0150	1375	II
L7-0261	S11-0183	1406	II
L7-0261	S11-0201	1259	II
L7-0261	S11-0218	1259	II
L7-0261	S11-0228	1260	II
L7-0261	S11-0265	1374	II
L7-0261	S11-0276	1331	II
L7-0261	S11-0281	1379	II
L7-0261	S11-0299	1374	II
L7-0261	S11-0313	1379	II
L7-0261	S11-0318	1379	II
L7-0261	S11-0323	1356	II
L7-0261	S11-0324	1376	II
L7-0261	S11-0343	1379	II
L7-0261	S11-0358	1401	II
L7-0261	S11-0392	1312	II
L7-0261	S11-0412	1406	II
L7-0261	S11-0432	1390	II
L7-0261	S11-0440	1394	II
L7-0261	S11-0460	1406	II
L7-0261	S11-0468	1390	II
L7-0261	S11-0533	1359	II
L7-0261	S11-0535	1372	II
L7-0261	S11-0540	1390	II
L7-0261	S11-0581	1382	II
L7-0261	S11-0619	1376	II
L7-0327	S10-3406	1391	II
L7-0327	S10-3410	1325	II
L7-0327	S10-3416	1391	II
L7-0327	S10-3464	1299	II
L7-0327	S10-3471	1309	II
L7-0327	S10-3472	1309	II
L7-0327	S10-3477	1323	II
L7-0327	S10-3480	1323	II
L7-0327	S10-3488	1353	II
L7-0327	S10-3489	1352	II
L7-0327	S10-3494	1378	II
L7-0327	S10-3497	1353	II
L7-0327	S10-3499	1354	II
L7-0327	S10-3500	1354	II
L7-0327	S10-3517	1314	II
L7-0327	S10-3521	1362	II
L7-0327	S10-3528	1362	II
L7-0327	S10-3534	1289	II
L7-0327	S10-3537	1316	II
L7-0327	S10-3553	1289	II
L7-0327	S10-3555	1332	II
L7-0327	S10-3561	1322	II
L7-0327	S10-3591	1379	II
L7-0327	S10-3599	1379	II
L7-0327	S10-3617	1351	II
L7-0327	S11-0014	1338	II
L7-0327	S11-0018	1313	II
L7-0327	S11-0022	1338	II
L7-0327	S11-0028	1325	II
L7-0327	S11-0029	1353	II
L7-0327	S11-0030	1355	II
L7-0327	S11-0066	1351	II
L7-0327	S11-0075	1379	II
L7-0327	S11-0089	1378	II
L7-0327	S11-0098	1297	II
L7-0327	S11-0105	1318	II
L7-0327	S11-0112	1251	II
L7-0327	S11-0128	1272	II
L7-0327	S11-0134	1397	II
L7-0327	S11-0135	1397	II
L7-0327	S11-0139	1352	II
L7-0327	S11-0146	1320	II
L7-0327	S11-0150	1320	II
L7-0327	S11-0183	1352	II
L7-0327	S11-0201	1379	II
L7-0327	S11-0218	1379	II
L7-0327	S11-0228	1379	II
L7-0327	S11-0265	1313	II
L7-0327	S11-0276	1313	II
L7-0327	S11-0281	1287	II
L7-0327	S11-0299	1310	II
L7-0327	S11-0313	1287	II
L7-0327	S11-0318	1287	II
L7-0327	S11-0323	676	II
L7-0327	S11-0324	1318	II
L7-0327	S11-0343	1288	II
L7-0327	S11-0358	1272	II
L7-0327	S11-0392	1396	II
L7-0327	S11-0412	1351	II
L7-0327	S11-0432	1338	II
L7-0327	S11-0440	1313	II
L7-0327	S11-0460	1351	II
L7-0327	S11-0468	1312	II
L7-0327	S11-0533	681	II
L7-0327	S11-0535	1304	II
L7-0327	S11-0540	1312	II
L7-0327	S11-0581	1339	II
L7-0327	S11-0619	1312	II
L7-0337	S10-3406	1391	II
L7-0337	S10-3410	1326	II
L7-0337	S10-3416	1391	II
L7-0337	S10-3464	1345	II
L7-0337	S10-3471	1272	II
L7-0337	S10-3472	1272	II
L7-0337	S10-3477	1313	II
L7-0337	S10-3480	1313	II
L7-0337	S10-3488	1344	II
L7-0337	S10-3489	1343	II
L7-0337	S10-3494	1390	II
L7-0337	S10-3497	1344	II
L7-0337	S10-3499	1337	II
L7-0337	S10-3500	1337	II
L7-0337	S10-3517	1328	II
L7-0337	S10-3521	1335	II
L7-0337	S10-3528	1335	II
L7-0337	S10-3534	1323	II
L7-0337	S10-3537	1323	II
L7-0337	S10-3553	1323	II
L7-0337	S10-3555	1365	II
L7-0337	S10-3561	1326	II
L7-0337	S10-3591	1395	II
L7-0337	S10-3599	1395	II
L7-0337	S10-3617	1372	II
L7-0337	S11-0014	1316	II
L7-0337	S11-0018	1261	II
L7-0337	S11-0022	1316	II
L7-0337	S11-0028	1318	II
L7-0337	S11-0029	1327	II
L7-0337	S11-0030	1330	II
L7-0337	S11-0066	1343	II
L7-0337	S11-0075	1394	II
L7-0337	S11-0089	1393	II
L7-0337	S11-0098	1300	II
L7-0337	S11-0105	1306	II
L7-0337	S11-0112	1232	II
L7-0337	S11-0128	1227	II
L7-0337	S11-0134	1377	II
L7-0337	S11-0135	1377	II
L7-0337	S11-0139	1331	II
L7-0337	S11-0146	1307	II
L7-0337	S11-0150	1307	II
L7-0337	S11-0183	1344	II
L7-0337	S11-0201	1395	II
L7-0337	S11-0218	1395	II
L7-0337	S11-0228	1395	II
L7-0337	S11-0265	1275	II
L7-0337	S11-0276	1332	II
L7-0337	S11-0281	1304	II
L7-0337	S11-0299	1271	II
L7-0337	S11-0313	1304	II
L7-0337	S11-0318	1304	II
L7-0337	S11-0323	1182	II
L7-0337	S11-0324	1307	II
L7-0337	S11-0343	1304	II
L7-0337	S11-0358	448	II
L7-0337	S11-0392	1376	II
L7-0337	S11-0412	1343	II
L7-0337	S11-0432	1316	II
L7-0337	S11-0440	1261	II
L7-0337	S11-0460	1343	II
L7-0337	S11-0468	1298	II
L7-0337	S11-0533	1185	II
L7-0337	S11-0535	1301	II
L7-0337	S11-0540	1298	II
L7-0337	S11-0581	1297	II
L7-0337	S11-0619	1275	II
L7-0347	S10-3406	1391	II
L7-0347	S10-3410	1325	II
L7-0347	S10-3416	1391	II
L7-0347	S10-3464	1298	II
L7-0347	S10-3471	1310	II
L7-0347	S10-3472	1310	II
L7-0347	S10-3477	1324	II
L7-0347	S10-3480	1324	II
L7-0347	S10-3488	1353	II
L7-0347	S10-3489	1352	II
L7-0347	S10-3494	1378	II
L7-0347	S10-3497	1353	II
L7-0347	S10-3499	1355	II
L7-0347	S10-3500	1355	II
L7-0347	S10-3517	1316	II
L7-0347	S10-3521	1362	II
L7-0347	S10-3528	1362	II
L7-0347	S10-3534	1288	II
L7-0347	S10-3537	1318	II
L7-0347	S10-3553	1288	II
L7-0347	S10-3555	1333	II
L7-0347	S10-3561	1324	II
L7-0347	S10-3591	1379	II
L7-0347	S10-3599	1379	II
L7-0347	S10-3617	1352	II
L7-0347	S11-0014	1339	II
L7-0347	S11-0018	1314	II
L7-0347	S11-0022	1339	II
L7-0347	S11-0028	1326	II
L7-0347	S11-0029	1355	II
L7-0347	S11-0030	1356	II
L7-0347	S11-0066	1351	II
L7-0347	S11-0075	1381	II
L7-0347	S11-0089	1380	II
L7-0347	S11-0098	1298	II
L7-0347	S11-0105	1320	II
L7-0347	S11-0112	1251	II
L7-0347	S11-0128	1271	II
L7-0347	S11-0134	1399	II
L7-0347	S11-0135	1399	II
L7-0347	S11-0139	1354	II
L7-0347	S11-0146	1322	II
L7-0347	S11-0150	1322	II
L7-0347	S11-0183	1352	II
L7-0347	S11-0201	1381	II
L7-0347	S11-0218	1381	II
L7-0347	S11-0228	1381	II
L7-0347	S11-0265	1314	II
L7-0347	S11-0276	1314	II
L7-0347	S11-0281	1287	II
L7-0347	S11-0299	1311	II
L7-0347	S11-0313	1287	II
L7-0347	S11-0318	1287	II
L7-0347	S11-0323	680	II
L7-0347	S11-0324	1320	II
L7-0347	S11-0343	1288	II
L7-0347	S11-0358	1274	II
L7-0347	S11-0392	1398	II
L7-0347	S11-0412	1351	II
L7-0347	S11-0432	1339	II
L7-0347	S11-0440	1314	II
L7-0347	S11-0460	1351	II
L7-0347	S11-0468	1313	II
L7-0347	S11-0533	685	II
L7-0347	S11-0535	1304	II
L7-0347	S11-0540	1313	II
L7-0347	S11-0581	1339	II
L7-0347	S11-0619	1313	II
L7-0379	S10-3406	1379	II
L7-0379	S10-3410	1312	II
L7-0379	S10-3416	1379	II
L7-0379	S10-3464	1342	II
L7-0379	S10-3471	1202	II
L7-0379	S10-3472	1202	II
L7-0379	S10-3477	1313	II
L7-0379	S10-3480	1313	II
L7-0379	S10-3488	1344	II
L7-0379	S10-3489	1343	II
L7-0379	S10-3494	1389	II
L7-0379	S10-3497	1344	II
L7-0379	S10-3499	1325	II
L7-0379	S10-3500	1325	II
L7-0379	S10-3517	1323	II
L7-0379	S10-3521	1324	II
L7-0379	S10-3528	1324	II
L7-0379	S10-3534	1276	II
L7-0379	S10-3537	1322	II
L7-0379	S10-3553	1276	II
L7-0379	S10-3555	1374	II
L7-0379	S10-3561	1314	II
L7-0379	S10-3591	1387	II
L7-0379	S10-3599	1387	II
L7-0379	S10-3617	1367	II
L7-0379	S11-0014	1304	II
L7-0379	S11-0018	1292	II
L7-0379	S11-0022	1304	II
L7-0379	S11-0028	1251	II
L7-0379	S11-0029	1337	II
L7-0379	S11-0030	1338	II
L7-0379	S11-0066	1342	II
L7-0379	S11-0075	1398	II
L7-0379	S11-0089	1397	II
L7-0379	S11-0098	1285	II
L7-0379	S11-0105	1297	II
L7-0379	S11-0112	552	II
L7-0379	S11-0128	1090	II
L7-0379	S11-0134	1383	II
L7-0379	S11-0135	1383	II
L7-0379	S11-0139	1339	II
L7-0379	S11-0146	1298	II
L7-0379	S11-0150	1298	II
L7-0379	S11-0183	1342	II
L7-0379	S11-0201	1399	II
L7-0379	S11-0218	1399	II
L7-0379	S11-0228	1398	II
L7-0379	S11-0265	1206	II
L7-0379	S11-0276	1297	II
L7-0379	S11-0281	1307	II
L7-0379	S11-0299	1204	II
L7-0379	S11-0313	1307	II
L7-0379	S11-0318	1307	II
L7-0379	S11-0323	1257	II
L7-0379	S11-0324	1297	II
L7-0379	S11-0343	1307	II
L7-0379	S11-0358	1208	II
L7-0379	S11-0392	1383	II
L7-0379	S11-0412	1342	II
L7-0379	S11-0432	1304	II
L7-0379	S11-0440	1292	II
L7-0379	S11-0460	1342	II
L7-0379	S11-0468	1247	II
L7-0379	S11-0533	1258	II
L7-0379	S11-0535	1114	II
L7-0379	S11-0540	1247	II
L7-0379	S11-0581	1245	II
L7-0379	S11-0619	1204	II
L7-0427	S10-3406	1382	II
L7-0427	S10-3410	1321	II
L7-0427	S10-3416	1382	II
L7-0427	S10-3464	1380	II
L7-0427	S10-3471	1382	II
L7-0427	S10-3472	1382	II
L7-0427	S10-3477	1386	II
L7-0427	S10-3480	1386	II
L7-0427	S10-3488	1395	II
L7-0427	S10-3489	1395	II
L7-0427	S10-3494	1424	II
L7-0427	S10-3497	1395	II
L7-0427	S10-3499	1401	II
L7-0427	S10-3500	1401	II
L7-0427	S10-3517	1380	II
L7-0427	S10-3521	1384	II
L7-0427	S10-3528	1384	II
L7-0427	S10-3534	1399	II
L7-0427	S10-3537	1380	II
L7-0427	S10-3553	1398	II
L7-0427	S10-3555	1381	II
L7-0427	S10-3561	1381	II
L7-0427	S10-3591	1411	II
L7-0427	S10-3599	1411	II
L7-0427	S10-3617	1306	II
L7-0427	S11-0014	1408	II
L7-0427	S11-0018	1382	II
L7-0427	S11-0022	1408	II
L7-0427	S11-0028	1387	II
L7-0427	S11-0029	1409	II
L7-0427	S11-0030	1412	II
L7-0427	S11-0066	1395	II
L7-0427	S11-0075	1279	II
L7-0427	S11-0089	1278	II
L7-0427	S11-0098	1371	II
L7-0427	S11-0105	1379	II
L7-0427	S11-0112	1373	II
L7-0427	S11-0128	1377	II
L7-0427	S11-0134	1272	II
L7-0427	S11-0135	1272	II
L7-0427	S11-0139	1408	II
L7-0427	S11-0146	1378	II
L7-0427	S11-0150	1378	II
L7-0427	S11-0183	1395	II
L7-0427	S11-0201	1279	II
L7-0427	S11-0218	1279	II
L7-0427	S11-0228	1280	II
L7-0427	S11-0265	1382	II
L7-0427	S11-0276	1352	II
L7-0427	S11-0281	1380	II
L7-0427	S11-0299	1381	II
L7-0427	S11-0313	1380	II
L7-0427	S11-0318	1380	II
L7-0427	S11-0323	1361	II
L7-0427	S11-0324	1378	II
L7-0427	S11-0343	1380	II
L7-0427	S11-0358	1398	II
L7-0427	S11-0392	1271	II
L7-0427	S11-0412	1395	II
L7-0427	S11-0432	1408	II
L7-0427	S11-0440	1381	II
L7-0427	S11-0460	1395	II
L7-0427	S11-0468	1383	II
L7-0427	S11-0533	1364	II
L7-0427	S11-0535	1371	II
L7-0427	S11-0540	1383	II
L7-0427	S11-0581	1390	II
L7-0427	S11-0619	1384	II
L7-0443	S10-3406	1388	II
L7-0443	S10-3410	1321	II
L7-0443	S10-3416	1388	II
L7-0443	S10-3464	1365	II
L7-0443	S10-3471	1370	II
L7-0443	S10-3472	1370	II
L7-0443	S10-3477	1369	II
L7-0443	S10-3480	1369	II
L7-0443	S10-3488	1397	II
L7-0443	S10-3489	1397	II
L7-0443	S10-3494	1381	II
L7-0443	S10-3497	1397	II
L7-0443	S10-3499	1362	II
L7-0443	S10-3500	1362	II
L7-0443	S10-3517	1368	II
L7-0443	S10-3521	1390	II
L7-0443	S10-3528	1390	II
L7-0443	S10-3534	1379	II
L7-0443	S10-3537	1371	II
L7-0443	S10-3553	1378	II
L7-0443	S10-3555	1398	II
L7-0443	S10-3561	1366	II
L7-0443	S10-3591	1388	II
L7-0443	S10-3599	1388	II
L7-0443	S10-3617	1318	II
L7-0443	S11-0014	1381	II
L7-0443	S11-0018	1384	II
L7-0443	S11-0022	1381	II
L7-0443	S11-0028	1377	II
L7-0443	S11-0029	1401	II
L7-0443	S11-0030	1398	II
L7-0443	S11-0066	1400	II
L7-0443	S11-0075	1308	II
L7-0443	S11-0089	1307	II
L7-0443	S11-0098	1368	II
L7-0443	S11-0105	1387	II
L7-0443	S11-0112	1378	II
L7-0443	S11-0128	1369	II
L7-0443	S11-0134	1324	II
L7-0443	S11-0135	1324	II
L7-0443	S11-0139	1398	II
L7-0443	S11-0146	1382	II
L7-0443	S11-0150	1382	II
L7-0443	S11-0183	1400	II
L7-0443	S11-0201	1308	II
L7-0443	S11-0218	1308	II
L7-0443	S11-0228	1307	II
L7-0443	S11-0265	1371	II
L7-0443	S11-0276	1249	II
L7-0443	S11-0281	1393	II
L7-0443	S11-0299	1371	II
L7-0443	S11-0313	1393	II
L7-0443	S11-0318	1393	II
L7-0443	S11-0323	1354	II
L7-0443	S11-0324	1382	II
L7-0443	S11-0343	1393	II
L7-0443	S11-0358	1407	II
L7-0443	S11-0392	1323	II
L7-0443	S11-0412	1400	II
L7-0443	S11-0432	1381	II
L7-0443	S11-0440	1384	II
L7-0443	S11-0460	1400	II
L7-0443	S11-0468	1391	II
L7-0443	S11-0533	1356	II
L7-0443	S11-0535	1366	II
L7-0443	S11-0540	1391	II
L7-0443	S11-0581	1381	II
L7-0443	S11-0619	1374	II
L7-0451	S10-3406	1393	II
L7-0451	S10-3410	1327	II
L7-0451	S10-3416	1393	II
L7-0451	S10-3464	1365	II
L7-0451	S10-3471	1347	II
L7-0451	S10-3472	1347	II
L7-0451	S10-3477	1348	II
L7-0451	S10-3480	1348	II
L7-0451	S10-3488	1370	II
L7-0451	S10-3489	1370	II
L7-0451	S10-3494	1399	II
L7-0451	S10-3497	1370	II
L7-0451	S10-3499	1358	II
L7-0451	S10-3500	1358	II
L7-0451	S10-3517	1276	II
L7-0451	S10-3521	1362	II
L7-0451	S10-3528	1362	II
L7-0451	S10-3534	1367	II
L7-0451	S10-3537	1279	II
L7-0451	S10-3553	1366	II
L7-0451	S10-3555	1394	II
L7-0451	S10-3561	1287	II
L7-0451	S10-3591	1409	II
L7-0451	S10-3599	1409	II
L7-0451	S10-3617	1291	II
L7-0451	S11-0014	1368	II
L7-0451	S11-0018	1355	II
L7-0451	S11-0022	1368	II
L7-0451	S11-0028	1367	II
L7-0451	S11-0029	1358	II
L7-0451	S11-0030	1381	II
L7-0451	S11-0066	1372	II
L7-0451	S11-0075	1205	II
L7-0451	S11-0089	1204	II
L7-0451	S11-0098	1338	II
L7-0451	S11-0105	1361	II
L7-0451	S11-0112	1367	II
L7-0451	S11-0128	1356	II
L7-0451	S11-0134	1238	II
L7-0451	S11-0135	1238	II
L7-0451	S11-0139	1357	II
L7-0451	S11-0146	1361	II
L7-0451	S11-0150	1361	II
L7-0451	S11-0183	1372	II
L7-0451	S11-0201	1205	II
L7-0451	S11-0218	1205	II
L7-0451	S11-0228	1205	II
L7-0451	S11-0265	1346	II
L7-0451	S11-0276	1345	II
L7-0451	S11-0281	1357	II
L7-0451	S11-0299	1346	II
L7-0451	S11-0313	1357	II
L7-0451	S11-0318	1357	II
L7-0451	S11-0323	1343	II
L7-0451	S11-0324	1362	II
L7-0451	S11-0343	1357	II
L7-0451	S11-0358	1365	II
L7-0451	S11-0392	1239	II
L7-0451	S11-0412	1372	II
L7-0451	S11-0432	1368	II
L7-0451	S11-0440	1354	II
L7-0451	S11-0460	1372	II
L7-0451	S11-0468	1341	II
L7-0451	S11-0533	1347	II
L7-0451	S11-0535	1340	II
L7-0451	S11-0540	1341	II
L7-0451	S11-0581	1357	II
L7-0451	S11-0619	1349	II
L7-0463	S10-3406	1378	II
L7-0463	S10-3410	1313	II
L7-0463	S10-3416	1378	II
L7-0463	S10-3464	1353	II
L7-0463	S10-3471	1375	II
L7-0463	S10-3472	1375	II
L7-0463	S10-3477	1380	II
L7-0463	S10-3480	1380	II
L7-0463	S10-3488	1383	II
L7-0463	S10-3489	1382	II
L7-0463	S10-3494	1396	II
L7-0463	S10-3497	1383	II
L7-0463	S10-3499	1363	II
L7-0463	S10-3500	1363	II
L7-0463	S10-3517	1351	II
L7-0463	S10-3521	1375	II
L7-0463	S10-3528	1375	II
L7-0463	S10-3534	1370	II
L7-0463	S10-3537	1353	II
L7-0463	S10-3553	1370	II
L7-0463	S10-3555	1384	II
L7-0463	S10-3561	1353	II
L7-0463	S10-3591	1392	II
L7-0463	S10-3599	1392	II
L7-0463	S10-3617	1339	II
L7-0463	S11-0014	1379	II
L7-0463	S11-0018	1381	II
L7-0463	S11-0022	1379	II
L7-0463	S11-0028	1373	II
L7-0463	S11-0029	1390	II
L7-0463	S11-0030	1395	II
L7-0463	S11-0066	1380	II
L7-0463	S11-0075	1325	II
L7-0463	S11-0089	1324	II
L7-0463	S11-0098	1353	II
L7-0463	S11-0105	1378	II
L7-0463	S11-0112	1354	II
L7-0463	S11-0128	1355	II
L7-0463	S11-0134	1364	II
L7-0463	S11-0135	1364	II
L7-0463	S11-0139	1387	II
L7-0463	S11-0146	1377	II
L7-0463	S11-0150	1377	II
L7-0463	S11-0183	1380	II
L7-0463	S11-0201	1325	II
L7-0463	S11-0218	1325	II
L7-0463	S11-0228	1325	II
L7-0463	S11-0265	1378	II
L7-0463	S11-0276	1343	II
L7-0463	S11-0281	1376	II
L7-0463	S11-0299	1376	II
L7-0463	S11-0313	1376	II
L7-0463	S11-0318	1376	II
L7-0463	S11-0323	1220	II
L7-0463	S11-0324	1378	II
L7-0463	S11-0343	1376	II
L7-0463	S11-0358	1356	II
L7-0463	S11-0392	1363	II
L7-0463	S11-0412	1380	II
L7-0463	S11-0432	1379	II
L7-0463	S11-0440	1381	II
L7-0463	S11-0460	1380	II
L7-0463	S11-0468	1367	II
L7-0463	S11-0533	1225	II
L7-0463	S11-0535	1352	II
L7-0463	S11-0540	1367	II
L7-0463	S11-0581	1383	II
L7-0463	S11-0619	1377	II
L7-0466	S10-3406	1441	II
L7-0466	S10-3410	1374	II
L7-0466	S10-3416	1441	II
L7-0466	S10-3464	1423	II
L7-0466	S10-3471	1424	II
L7-0466	S10-3472	1424	II
L7-0466	S10-3477	1423	II
L7-0466	S10-3480	1423	II
L7-0466	S10-3488	1425	II
L7-0466	S10-3489	1425	II
L7-0466	S10-3494	1439	II
L7-0466	S10-3497	1425	II
L7-0466	S10-3499	1426	II
L7-0466	S10-3500	1426	II
L7-0466	S10-3517	1405	II
L7-0466	S10-3521	1422	II
L7-0466	S10-3528	1422	II
L7-0466	S10-3534	1417	II
L7-0466	S10-3537	1407	II
L7-0466	S10-3553	1417	II
L7-0466	S10-3555	1436	II
L7-0466	S10-3561	1402	II
L7-0466	S10-3591	1438	II
L7-0466	S10-3599	1438	II
L7-0466	S10-3617	1391	II
L7-0466	S11-0014	1428	II
L7-0466	S11-0018	1431	II
L7-0466	S11-0022	1428	II
L7-0466	S11-0028	1415	II
L7-0466	S11-0029	1426	II
L7-0466	S11-0030	1436	II
L7-0466	S11-0066	1425	II
L7-0466	S11-0075	1408	II
L7-0466	S11-0089	1407	II
L7-0466	S11-0098	1420	II
L7-0466	S11-0105	1419	II
L7-0466	S11-0112	1418	II
L7-0466	S11-0128	1405	II
L7-0466	S11-0134	1423	II
L7-0466	S11-0135	1423	II
L7-0466	S11-0139	1427	II
L7-0466	S11-0146	1416	II
L7-0466	S11-0150	1416	II
L7-0466	S11-0183	1425	II
L7-0466	S11-0201	1408	II
L7-0466	S11-0218	1408	II
L7-0466	S11-0228	1408	II
L7-0466	S11-0265	1420	II
L7-0466	S11-0276	1373	II
L7-0466	S11-0281	1423	II
L7-0466	S11-0299	1422	II
L7-0466	S11-0313	1423	II
L7-0466	S11-0318	1423	II
L7-0466	S11-0323	1404	II
L7-0466	S11-0324	1417	II
L7-0466	S11-0343	1423	II
L7-0466	S11-0358	1425	II
L7-0466	S11-0392	1422	II
L7-0466	S11-0412	1425	II
L7-0466	S11-0432	1428	II
L7-0466	S11-0440	1431	II
L7-0466	S11-0460	1425	II
L7-0466	S11-0468	1415	II
L7-0466	S11-0533	1406	II
L7-0466	S11-0535	1409	II
L7-0466	S11-0540	1415	II
L7-0466	S11-0581	1425	II
L7-0466	S11-0619	1423	II
L7-0471	S10-3406	1411	II
L7-0471	S10-3410	1347	II
L7-0471	S10-3416	1411	II
L7-0471	S10-3464	1393	II
L7-0471	S10-3471	1385	II
L7-0471	S10-3472	1385	II
L7-0471	S10-3477	1380	II
L7-0471	S10-3480	1380	II
L7-0471	S10-3488	1395	II
L7-0471	S10-3489	1395	II
L7-0471	S10-3494	1422	II
L7-0471	S10-3497	1395	II
L7-0471	S10-3499	1408	II
L7-0471	S10-3500	1408	II
L7-0471	S10-3517	1390	II
L7-0471	S10-3521	1412	II
L7-0471	S10-3528	1412	II
L7-0471	S10-3534	1411	II
L7-0471	S10-3537	1390	II
L7-0471	S10-3553	1411	II
L7-0471	S10-3555	1427	II
L7-0471	S10-3561	1392	II
L7-0471	S10-3591	1419	II
L7-0471	S10-3599	1419	II
L7-0471	S10-3617	1370	II
L7-0471	S11-0014	1394	II
L7-0471	S11-0018	1417	II
L7-0471	S11-0022	1394	II
L7-0471	S11-0028	1403	II
L7-0471	S11-0029	1401	II
L7-0471	S11-0030	1429	II
L7-0471	S11-0066	1398	II
L7-0471	S11-0075	1389	II
L7-0471	S11-0089	1388	II
L7-0471	S11-0098	1383	II
L7-0471	S11-0105	1409	II
L7-0471	S11-0112	1399	II
L7-0471	S11-0128	1393	II
L7-0471	S11-0134	1394	II
L7-0471	S11-0135	1394	II
L7-0471	S11-0139	1402	II
L7-0471	S11-0146	1404	II
L7-0471	S11-0150	1404	II
L7-0471	S11-0183	1399	II
L7-0471	S11-0201	1389	II
L7-0471	S11-0218	1389	II
L7-0471	S11-0228	1389	II
L7-0471	S11-0265	1385	II
L7-0471	S11-0276	1394	II
L7-0471	S11-0281	1406	II
L7-0471	S11-0299	1386	II
L7-0471	S11-0313	1406	II
L7-0471	S11-0318	1406	II
L7-0471	S11-0323	1394	II
L7-0471	S11-0324	1404	II
L7-0471	S11-0343	1406	II
L7-0471	S11-0358	1407	II
L7-0471	S11-0392	1393	II
L7-0471	S11-0412	1399	II
L7-0471	S11-0432	1394	II
L7-0471	S11-0440	1417	II
L7-0471	S11-0460	1398	II
L7-0471	S11-0468	1382	II
L7-0471	S11-0533	1396	II
L7-0471	S11-0535	1392	II
L7-0471	S11-0540	1382	II
L7-0471	S11-0581	1398	II
L7-0471	S11-0619	1389	II
L7-0479	S10-3406	930	II
L7-0479	S10-3410	888	II
L7-0479	S10-3416	930	II
L7-0479	S10-3464	1310	II
L7-0479	S10-3471	1362	II
L7-0479	S10-3472	1362	II
L7-0479	S10-3477	1370	II
L7-0479	S10-3480	1370	II
L7-0479	S10-3488	1386	II
L7-0479	S10-3489	1385	II
[truncated: 5,712 more rows]

## Sheet: Table S4
Table S4. The importance of features for source prediction of L. monocytogenes lineage I
feature	importance	locus	type	product
lmo1291-3	16.5	lmo1291	3	acyltransferase
lmo2116-3	13.5	lmo2116	3	hypothetical protein
lmo0941-17	11	lmo0941	17	hypothetical protein
lmo1645-2	11	lmo1645	2	ATP-dependent dsDNA exonuclease SbcC
lmo1825-2	10.5	lmo1825	2	pantothenate metabolism flavoprotein
lmo1203-3	9	lmo1203	3	cobalt-precorrin-2 C(20)-methyltransferase
lmo0007-2	8.5	lmo0007	2	DNA gyrase subunit A
lmo2001-2	8	lmo2001	2	PTS mannose transporter subunit IIC
lmo1906-2	7	lmo1906	2	methylglyoxal synthase
lmo1017-3	7	lmo1017	3	PTS glucose transporter subunit IIA
lmo2825-3	6.5	lmo2825	3	phosphoserine aminotransferase
lmo1906-10	6	lmo1906	10	methylglyoxal synthase
lmo0722-2	5.5	lmo0722	2	pyruvate oxidase
lmo0021-4	5	lmo0021	4	PTS fructose transporter subunit IIA
lmo0402-6	5	lmo0402	6	transcriptional antiterminator BglG
lmo1523-36	5	lmo1523	36	(p)ppGpp synthetase
lmo2643-2	4.5	lmo2643	2	hypothetical protein
lmo1873-3	4.5	lmo1873	3	dihydrofolate reductase
lmo0991-4	4	lmo0991	4	hypothetical protein
lmo0009-2	4	lmo0009	2	spermidine acetyltransferase
lmo0352-2	3.5	lmo0352	2	DeoR family transcriptional regulator
lmo0966-4	3.5	lmo0966	4	hypothetical protein
lmo0694-2	3	lmo0694	2	hypothetical protein
lmo0711-4	3	lmo0711	4	flagellar basal body rod protein FlgC
lmo0691-3	3	lmo0691	3	chemotaxis response regulator CheY
lmo2106-3	3	lmo2106	3	hypothetical protein
lmo2341-3	3	lmo2341	3	sugar kinase
lmo1435-2	2.5	lmo1435	2	dihydrodipicolinate synthase
lmo0554-2	2.5	lmo0554	2	NADH-dependent butanol dehydrogenase
lmo1607-3	2.5	lmo1607	3	phenylalanyl-tRNA synthetase subunit beta
lmo0104-11	2.5	lmo0104	11	hypothetical protein
lmo2456-4	2.5	lmo2456	4	phosphoglyceromutase
lmo1486-2	2.5	lmo1486	2	hypothetical protein
lmo1310-2	2.5	lmo1310	2	hypothetical protein
lmo2572-2	2.5	lmo2572	2	dihydrofolate reductase subunit A
lmo2061-2	2.5	lmo2061	2	hypothetical protein
lmo0457-2	2	lmo0457	2	hypothetical protein
lmo0616-4	2	lmo0616	4	glycerophosphoryl diester phosphodiesterase
lmo1348-2	2	lmo1348	2	glycine cleavage system aminomethyltransferase T
lmo0274-3	2	lmo0274	3	hypothetical protein
lmo0531-2	2	lmo0531	2	hypothetical protein
lmo0026-13	2	lmo0026	13	copper homeostasis protein CutC
lmo2102-4	2	lmo2102	4	glutamine amidotransferase subunit PdxT
lmo0187-3	2	lmo0187	3	hypothetical protein
lmo1577-4	2	lmo1577	4	metal-dependent hydrolase
lmo0999-2	2	lmo0999	2	hypothetical protein
lmo0758-15	1.5	lmo0758	15	hypothetical protein
lmo0583-40	1.5	lmo0583	40	preprotein translocase subunit SecA
lmo1409-2	1.5	lmo1409	2	multidrug transporter
lmo0571-2	1.5	lmo0571	2	methyltransferase
lmo0169-3	1.5	lmo0169	3	glucose transporter
lmo0951-4	1.5	lmo0951	4	hypothetical protein
lmo0564-2	1.5	lmo0564	2	1-(5-phosphoribosyl)-5-[(5- phosphoribosylamino)methylideneamino] imidazole-4-carboxamide isomerase
lmo0650-2	1	lmo0650	2	hypothetical protein
lmo0225-3	1	lmo0225	3	dihydroneopterin aldolase
lmo1744-3	1	lmo1744	3	hypothetical protein
lmo0054-2	1	lmo0054	2	replicative DNA helicase
lmo1553-3	1	lmo1553	3	glutamate-1-semialdehyde aminotransferase
lmo0532-4	1	lmo0532	4	hypothetical protein
lmo0708-4	1	lmo0708	4	flagellar protein
lmo0016-3	1	lmo0016	3	quinol oxidase aa3-600 subunit IV
lmo2048-2	1	lmo2048	2	hypothetical protein
lmo1807-2	1	lmo1807	2	3-ketoacyl-ACP reductase
lmo0095-3	1	lmo0095	3	hypothetical protein
lmo1018-2	1	lmo1018	2	copper homeostasis protein CutC
lmo0622-4	1	lmo0622	4	hypothetical protein
lmo0686-2	1	lmo0686	2	flagellar motor rotation MotB
lmo1413-2	1	lmo1413	2	peptidoglycan binding protein
lmo1456-2	1	lmo1456	2	hypothetical protein
lmo0453-2	1	lmo0453	2	hypothetical protein
lmo0609-4	1	lmo0609	4	phage shock protein E
lmo1909-4	1	lmo1909	4	hypothetical protein
lmo0648-3	1	lmo0648	3	hypothetical protein
lmo0012-2	1	lmo0012	2	mevalonate kinase
lmo0450-2	0.5	lmo0450	2	hypothetical protein
lmo2537-2	0.5	lmo2537	2	UDP-N-acetylglucosamine 2-epimerase
lmo0691-2	0.5	lmo0691	2	chemotaxis response regulator CheY
lmo1352-2	0.5	lmo1352	2	hypothetical protein
lmo2227-2	0.5	lmo2227	2	ABC transporter ATP-binding protein
lmo1049-6	0.5	lmo1049	6	molybdopterin biosynthesis protein MoeB
lmo0694-11	0.5	lmo0694	11	hypothetical protein
lmo0555-2	0.5	lmo0555	2	di-tripeptide transporter
lmo0025-3	0.5	lmo0025	3	phosphoheptose isomerase
lmo0591-2	0.5	lmo0591	2	hypothetical protein
lmo0901-2	0.5	lmo0901	2	PTS cellbiose transporter subunit IIC
lmo2638-3	0.5	lmo2638	3	NADH dehydrogenase
lmo0009-3	0.5	lmo0009	3	spermidine acetyltransferase
lmo0538-51	0.5	lmo0538	51	N-acyl-L-amino acid amidohydrolase
lmo1041-3	0.5	lmo1041	3	molybdate ABC transporter substrate-binding protein
lmo0084-3	0.5	lmo0084	3	oxidoreductase
lmo0718-2	0.5	lmo0718	2	hypothetical protein
lmo0512-4	0.5	lmo0512	4	hypothetical protein
lmo1450-2	0.5	lmo1450	2	DEAD/DEAH box helicase
lmo0162-3	0.5	lmo0162	3	DNA polymerase III subunit delta'
lmo0603-2	0.5	lmo0603	2	hypothetical protein
lmo0781-5	0.5	lmo0781	5	PTS mannose transporter subunit IID
lmo0370-4	0.5	lmo0370	4	hypothetical protein
lmo0056-5	0.5	lmo0056	5	heat shock protein
lmo1939-3	0.5	lmo1939	3	cytidylate kinase
lmo1273-2	0.5	lmo1273	2	ribonuclease HII
lmo2007-15	0.5	lmo2007	15	hypothetical protein
lmo2611-2	0.5	lmo2611	2	adenylate kinase
lmo0057-2	0.5	lmo0057	2	hypothetical protein
lmo0973-2	0.5	lmo0973	2	DltB protein for D-alanine esterification of lipoteichoic acid and wall teichoic acid
lmo0616-2	0.5	lmo0616	2	glycerophosphoryl diester phosphodiesterase
lmo0616-14	0.5	lmo0616	14	glycerophosphoryl diester phosphodiesterase
lmo0539-2	0.5	lmo0539	2	tagatose 1,6-diphosphate aldolase
lmo0899-3	0.5	lmo0899	3	hypothetical protein
lmo1454-2	0.5	lmo1454	2	RNA polymerase sigma factor RpoD
lmo0963-4	0.5	lmo0963	4	heat shock protein HtpX
lmo0375-3	0.5	lmo0375	3	hypothetical protein
lmo1025-2	0.5	lmo1025	2	hypothetical protein
lmo0375-4	0.5	lmo0375	4	hypothetical protein
lmo0666-2	0.5	lmo0666	2	hypothetical protein
lmo1038-3	0.5	lmo1038	3	hypothetical protein
lmo0405-2	0.5	lmo0405	2	phosphate transporter
lmo0096-2	0.5	lmo0096	2	PTS mannose transporter subunit IIAB
lmo1924-3	0.5	lmo1924	3	prephenate dehydrogenase
lmo1177-2	0.5	lmo1177	2	carboxysome structural protein EutL
lmo0026-5	0.5	lmo0026	5	copper homeostasis protein CutC
lmo0033-2	0.5	lmo0033	2	endoglucanase
lmo0274-2	0.5	lmo0274	2	hypothetical protein
lmo1567-4	0.5	lmo1567	4	citrate synthase
lmo0430-2	0.5	lmo0430	2	LysR family transcriptional regulator
lmo1919-4	0.5	lmo1919	4	hypothetical protein
lmo0889-2	0.5	lmo0889	2	positive regulator of sigma-B activity
lmo0536-2	0.5	lmo0536	2	6-phospho-beta-glucosidase
lmo0191-2	0.5	lmo0191	2	phospho-beta-glucosidase
lmo0092-2	0.5	lmo0092	2	ATP synthase F0F1 subunit beta
lmo2260-4	0.5	lmo2260	4	hypothetical protein
lmo0193-12	0.5	lmo0193	12	hypothetical protein
lmo0547-3	0.5	lmo0547	3	DeoR family transcriptional regulator
lmo0996-4	0.5	lmo0996	4	methylated-DNA-protein-cysteine methyltransferase
lmo0155-2	0.5	lmo0155	2	zinc ABC transporter permease
lmo2008-2	0.5	lmo2008	2	ABC transporter permease
lmo0355-2	0.5	lmo0355	2	fumarate reductase subunit A
lmo0266-2	0.5	lmo0266	2	transcriptional regulator
lmo1705-4	0.5	lmo1705	4	deoxyguanosine kinase/deoxyadenosine kinase
lmo0573-4	0.5	lmo0573	4	hypothetical protein
lmo0597-4	0.5	lmo0597	4	Crp/Fnr family transcriptional regulator
lmo2485-3	0.5	lmo2485	3	hypothetical protein
lmo1711-4	0.5	lmo1711	4	aminopeptidase
lmo1652-2	0.5	lmo1652	2	ABC transporter ATP-binding protein
lmo0054-5	0.5	lmo0054	5	replicative DNA helicase
lmo1491-4	0.5	lmo1491	4	GTP-binding protein
lmo1143-2	0.5	lmo1143	2	PduT protein
lmo0236-2	0.5	lmo0236	2	2-C-methyl-D-erythritol 2,4-cyclodiphosphate synthase
lmo0212-26	0	lmo0212	26	hypothetical protein
lmo0131-46	0	lmo0131	46	hypothetical protein
lmo0163-4	0	lmo0163	4	hypothetical protein
lmo0132-46	0	lmo0132	46	inosine 5-monophosphate dehydrogenase
lmo0203-90	0	lmo0203	90	Zinc metalloproteinase precursor
lmo0131-14	0	lmo0131	14	hypothetical protein
lmo0131-2	0	lmo0131	2	hypothetical protein
lmo0212-2	0	lmo0212	2	hypothetical protein
lmo0131-22	0	lmo0131	22	hypothetical protein
lmo0131-30	0	lmo0131	30	hypothetical protein
lmo0131-4	0	lmo0131	4	hypothetical protein
lmo0131-73	0	lmo0131	73	hypothetical protein
lmo0130-58	0	lmo0130	58	5'-nucleotidase
lmo0132-45	0	lmo0132	45	inosine 5-monophosphate dehydrogenase
lmo0132-274	0	lmo0132	274	inosine 5-monophosphate dehydrogenase
lmo0132-4	0	lmo0132	4	inosine 5-monophosphate dehydrogenase
lmo0132-3	0	lmo0132	3	inosine 5-monophosphate dehydrogenase
lmo0136-22	0	lmo0136	22	peptide ABC transporter permease
lmo0190-2	0	lmo0190	2	4-diphosphocytidyl-2-C-methyl-D-erythritol kinase
lmo0190-17	0	lmo0190	17	4-diphosphocytidyl-2-C-methyl-D-erythritol kinase
lmo0190-137	0	lmo0190	137	4-diphosphocytidyl-2-C-methyl-D-erythritol kinase
lmo0136-38	0	lmo0136	38	peptide ABC transporter permease
lmo0136-4	0	lmo0136	4	peptide ABC transporter permease
lmo0132-89	0	lmo0132	89	inosine 5-monophosphate dehydrogenase
lmo0132-6	0	lmo0132	6	inosine 5-monophosphate dehydrogenase
lmo0132-108	0	lmo0132	108	inosine 5-monophosphate dehydrogenase
lmo0190-196	0	lmo0190	196	4-diphosphocytidyl-2-C-methyl-D-erythritol kinase
lmo0164-3	0	lmo0164	3	DNA replication intiation control protein YabA
lmo0132-2	0	lmo0132	2	inosine 5-monophosphate dehydrogenase
lmo0132-20	0	lmo0132	20	inosine 5-monophosphate dehydrogenase
lmo0132-27	0	lmo0132	27	inosine 5-monophosphate dehydrogenase
lmo0130-59	0	lmo0130	59	5'-nucleotidase
lmo0212-286	0	lmo0212	286	hypothetical protein
lmo0164-2	0	lmo0164	2	DNA replication intiation control protein YabA
lmo0163-3	0	lmo0163	3	hypothetical protein
lmo0186-3	0	lmo0186	3	hypothetical protein
lmo0163-2	0	lmo0163	2	hypothetical protein
lmo0207-19	0	lmo0207	19	hypothetical protein
lmo0137-28	0	lmo0137	28	peptide ABC transporter permease
lmo0027-16	0	lmo0027	16	PTS beta-glucoside transporter subunit IIABC
lmo0137-3	0	lmo0137	3	peptide ABC transporter permease
lmo0137-4	0	lmo0137	4	peptide ABC transporter permease
lmo0161-28	0	lmo0161	28	hypothetical protein
lmo0137-45	0	lmo0137	45	peptide ABC transporter permease
lmo0137-5	0	lmo0137	5	peptide ABC transporter permease
lmo0137-57	0	lmo0137	57	peptide ABC transporter permease
lmo0130-69	0	lmo0130	69	5'-nucleotidase
lmo0157-38	0	lmo0157	38	ATP-dependent helicase
lmo0157-13	0	lmo0157	13	ATP-dependent helicase
lmo0161-20	0	lmo0161	20	hypothetical protein
lmo0157-18	0	lmo0157	18	ATP-dependent helicase
lmo0157-2	0	lmo0157	2	ATP-dependent helicase
lmo0157-21	0	lmo0157	21	ATP-dependent helicase
lmo0161-2	0	lmo0161	2	hypothetical protein
lmo0161-3	0	lmo0161	3	hypothetical protein
lmo0161-321	0	lmo0161	321	hypothetical protein
lmo0137-22	0	lmo0137	22	peptide ABC transporter permease
lmo0137-2	0	lmo0137	2	peptide ABC transporter permease
lmo0212-18	0	lmo0212	18	hypothetical protein
lmo0130-77	0	lmo0130	77	5'-nucleotidase
lmo0136-21	0	lmo0136	21	peptide ABC transporter permease
lmo0029-143	0	lmo0029	143	hypothetical protein
lmo0212-11	0	lmo0212	11	hypothetical protein
lmo0130-437	0	lmo0130	437	5'-nucleotidase
lmo0130-4	0	lmo0130	4	5'-nucleotidase
lmo0130-274	0	lmo0130	274	5'-nucleotidase
lmo0163-14	0	lmo0163	14	hypothetical protein
lmo0130-2	0	lmo0130	2	5'-nucleotidase
lmo0130-203	0	lmo0130	203	5'-nucleotidase
lmo0130-26	0	lmo0130	26	5'-nucleotidase
lmo0207-2	0	lmo0207	2	hypothetical protein
lmo0029-2	0	lmo0029	2	hypothetical protein
lmo0161-15	0	lmo0161	15	hypothetical protein
lmo0130-43	0	lmo0130	43	5'-nucleotidase
lmo0190-4	0	lmo0190	4	4-diphosphocytidyl-2-C-methyl-D-erythritol kinase
lmo0136-2	0	lmo0136	2	peptide ABC transporter permease
lmo0186-5	0	lmo0186	5	hypothetical protein
lmo0177-133	0	lmo0177	133	methionyl-tRNA synthetase
lmo0177-2	0	lmo0177	2	methionyl-tRNA synthetase
lmo0177-23	0	lmo0177	23	methionyl-tRNA synthetase
lmo0177-3	0	lmo0177	3	methionyl-tRNA synthetase
lmo0177-34	0	lmo0177	34	methionyl-tRNA synthetase
lmo0203-37	0	lmo0203	37	Zinc metalloproteinase precursor
lmo0177-36	0	lmo0177	36	methionyl-tRNA synthetase
lmo0203-35	0	lmo0203	35	Zinc metalloproteinase precursor
lmo0186-4	0	lmo0186	4	hypothetical protein
lmo0177-454	0	lmo0177	454	methionyl-tRNA synthetase
lmo0177-5	0	lmo0177	5	methionyl-tRNA synthetase
lmo0186-365	0	lmo0186	365	hypothetical protein
lmo0177-52	0	lmo0177	52	methionyl-tRNA synthetase
lmo0177-63	0	lmo0177	63	methionyl-tRNA synthetase
lmo0177-84	0	lmo0177	84	methionyl-tRNA synthetase
lmo0177-95	0	lmo0177	95	methionyl-tRNA synthetase
lmo0203-30	0	lmo0203	30	Zinc metalloproteinase precursor
lmo0177-4	0	lmo0177	4	methionyl-tRNA synthetase
lmo0203-4	0	lmo0203	4	Zinc metalloproteinase precursor
lmo0190-22	0	lmo0190	22	4-diphosphocytidyl-2-C-methyl-D-erythritol kinase
lmo0188-6	0	lmo0188	6	dimethyladenosine transferase
lmo0186-94	0	lmo0186	94	hypothetical protein
lmo0186-17	0	lmo0186	17	hypothetical protein
lmo0186-130	0	lmo0186	130	hypothetical protein
lmo0188-15	0	lmo0188	15	dimethyladenosine transferase
lmo0203-59	0	lmo0203	59	Zinc metalloproteinase precursor
lmo0203-54	0	lmo0203	54	Zinc metalloproteinase precursor
lmo0188-169	0	lmo0188	169	dimethyladenosine transferase
lmo0186-62	0	lmo0186	62	hypothetical protein
lmo0188-2	0	lmo0188	2	dimethyladenosine transferase
lmo0188-22	0	lmo0188	22	dimethyladenosine transferase
lmo0188-269	0	lmo0188	269	dimethyladenosine transferase
lmo0188-37	0	lmo0188	37	dimethyladenosine transferase
lmo0203-46	0	lmo0203	46	Zinc metalloproteinase precursor
lmo0188-4	0	lmo0188	4	dimethyladenosine transferase
lmo0188-55	0	lmo0188	55	dimethyladenosine transferase
lmo0203-44	0	lmo0203	44	Zinc metalloproteinase precursor
lmo0186-51	0	lmo0186	51	hypothetical protein
lmo0185-14	0	lmo0185	14	hypothetical protein
lmo0186-30	0	lmo0186	30	hypothetical protein
lmo0185-2	0	lmo0185	2	hypothetical protein
lmo0185-3	0	lmo0185	3	hypothetical protein
lmo0203-22	0	lmo0203	22	Zinc metalloproteinase precursor
lmo0135-549	0	lmo0135	549	peptide ABC transporter substrate-binding protein
lmo0135-59	0	lmo0135	59	peptide ABC transporter substrate-binding protein
lmo0135-92	0	lmo0135	92	peptide ABC transporter substrate-binding protein
lmo0203-2	0	lmo0203	2	Zinc metalloproteinase precursor
lmo0133-2	0	lmo0133	2	hypothetical protein
lmo0190-52	0	lmo0190	52	4-diphosphocytidyl-2-C-methyl-D-erythritol kinase
lmo0133-20	0	lmo0133	20	hypothetical protein
lmo0133-15	0	lmo0133	15	hypothetical protein
lmo0133-165	0	lmo0133	165	hypothetical protein
lmo0134-10	0	lmo0134	10	hypothetical protein
lmo0134-2	0	lmo0134	2	hypothetical protein
lmo0203-65	0	lmo0203	65	Zinc metalloproteinase precursor
lmo0134-3	0	lmo0134	3	hypothetical protein
lmo0136-12	0	lmo0136	12	peptide ABC transporter permease
lmo0212-31	0	lmo0212	31	hypothetical protein
lmo0186-2	0	lmo0186	2	hypothetical protein
lmo0135-46	0	lmo0135	46	peptide ABC transporter substrate-binding protein
lmo0135-35	0	lmo0135	35	peptide ABC transporter substrate-binding protein
lmo0135-25	0	lmo0135	25	peptide ABC transporter substrate-binding protein
lmo0158-19	0	lmo0158	19	hypothetical protein
lmo0185-4	0	lmo0185	4	hypothetical protein
lmo0158-58	0	lmo0158	58	hypothetical protein
lmo0190-54	0	lmo0190	54	4-diphosphocytidyl-2-C-methyl-D-erythritol kinase
lmo0158-328	0	lmo0158	328	hypothetical protein
lmo0158-30	0	lmo0158	30	hypothetical protein
lmo0203-3	0	lmo0203	3	Zinc metalloproteinase precursor
lmo0158-11	0	lmo0158	11	hypothetical protein
lmo0158-2	0	lmo0158	2	hypothetical protein
lmo0135-2	0	lmo0135	2	peptide ABC transporter substrate-binding protein
lmo0157-335	0	lmo0157	335	ATP-dependent helicase
lmo0158-25	0	lmo0158	25	hypothetical protein
lmo0158-3	0	lmo0158	3	hypothetical protein
lmo0135-4	0	lmo0135	4	peptide ABC transporter substrate-binding protein
lmo0203-285	0	lmo0203	285	Zinc metalloproteinase precursor
lmo0203-6	0	lmo0203	6	Zinc metalloproteinase precursor
lmo0135-19	0	lmo0135	19	peptide ABC transporter substrate-binding protein
lmo0213-12	0	lmo0213	12	peptidyl-tRNA hydrolase
lmo0153-18	0	lmo0153	18	zinc ABC transporter substrate-binding protein
lmo0157-4	0	lmo0157	4	ATP-dependent helicase
lmo0227-232	0	lmo0227	232	hypothetical protein
lmo0230-219	0	lmo0230	219	hypothetical protein
lmo0233-16	0	lmo0233	16	DNA repair protein RadA
lmo0233-2	0	lmo0233	2	DNA repair protein RadA
lmo0233-250	0	lmo0233	250	DNA repair protein RadA
lmo0233-27	0	lmo0233	27	DNA repair protein RadA
lmo0233-28	0	lmo0233	28	DNA repair protein RadA
lmo0233-31	0	lmo0233	31	DNA repair protein RadA
lmo0233-4	0	lmo0233	4	DNA repair protein RadA
lmo0233-57	0	lmo0233	57	DNA repair protein RadA
lmo0192-17	0	lmo0192	17	PurR family transcriptional regulator
lmo0228-3	0	lmo0228	3	lysyl-tRNA synthetase
lmo0228-13	0	lmo0228	13	lysyl-tRNA synthetase
lmo0228-2	0	lmo0228	2	lysyl-tRNA synthetase
lmo0228-232	0	lmo0228	232	lysyl-tRNA synthetase
lmo0228-30	0	lmo0228	30	lysyl-tRNA synthetase
lmo0228-33	0	lmo0228	33	lysyl-tRNA synthetase
lmo0228-36	0	lmo0228	36	lysyl-tRNA synthetase
lmo0228-4	0	lmo0228	4	lysyl-tRNA synthetase
lmo0227-13	0	lmo0227	13	hypothetical protein
lmo0192-3	0	lmo0192	3	PurR family transcriptional regulator
lmo0230-2	0	lmo0230	2	hypothetical protein
lmo0230-10	0	lmo0230	10	hypothetical protein
lmo0232-2	0	lmo0232	2	endopeptidase Clp ATP-binding chain C
lmo0231-34	0	lmo0231	34	ATP:guanido phosphotransferase
lmo0231-37	0	lmo0231	37	ATP:guanido phosphotransferase
lmo0231-379	0	lmo0231	379	ATP:guanido phosphotransferase
lmo0231-4	0	lmo0231	4	ATP:guanido phosphotransferase
lmo0231-40	0	lmo0231	40	ATP:guanido phosphotransferase
lmo0231-14	0	lmo0231	14	ATP:guanido phosphotransferase
lmo0232-109	0	lmo0232	109	endopeptidase Clp ATP-binding chain C
lmo0232-13	0	lmo0232	13	endopeptidase Clp ATP-binding chain C
lmo0232-35	0	lmo0232	35	endopeptidase Clp ATP-binding chain C
lmo0230-3	0	lmo0230	3	hypothetical protein
lmo0232-365	0	lmo0232	365	endopeptidase Clp ATP-binding chain C
lmo0232-38	0	lmo0232	38	endopeptidase Clp ATP-binding chain C
lmo0232-4	0	lmo0232	4	endopeptidase Clp ATP-binding chain C
lmo0232-42	0	lmo0232	42	endopeptidase Clp ATP-binding chain C
lmo0232-5	0	lmo0232	5	endopeptidase Clp ATP-binding chain C
lmo0230-7	0	lmo0230	7	hypothetical protein
lmo0192-4	0	lmo0192	4	PurR family transcriptional regulator
lmo0230-4	0	lmo0230	4	hypothetical protein
lmo0227-2	0	lmo0227	2	hypothetical protein
lmo0227-3	0	lmo0227	3	hypothetical protein
lmo0157-40	0	lmo0157	40	ATP-dependent helicase
lmo0227-336	0	lmo0227	336	hypothetical protein
lmo0199-3	0	lmo0199	3	ribose-phosphate pyrophosphokinase
lmo0192-2	0	lmo0192	2	PurR family transcriptional regulator
lmo0199-4	0	lmo0199	4	ribose-phosphate pyrophosphokinase
lmo0199-41	0	lmo0199	41	ribose-phosphate pyrophosphokinase
lmo0202-16	0	lmo0202	16	listeriolysin O precursor
lmo0202-19	0	lmo0202	19	listeriolysin O precursor
lmo0202-22	0	lmo0202	22	listeriolysin O precursor
lmo0202-26	0	lmo0202	26	listeriolysin O precursor
lmo0202-35	0	lmo0202	35	listeriolysin O precursor
lmo0202-37	0	lmo0202	37	listeriolysin O precursor
lmo0202-4	0	lmo0202	4	listeriolysin O precursor
lmo0202-452	0	lmo0202	452	listeriolysin O precursor
lmo0202-54	0	lmo0202	54	listeriolysin O precursor
lmo0213-4	0	lmo0213	4	peptidyl-tRNA hydrolase
lmo0213-30	0	lmo0213	30	peptidyl-tRNA hydrolase
lmo0202-6	0	lmo0202	6	listeriolysin O precursor
lmo0202-67	0	lmo0202	67	listeriolysin O precursor
lmo0213-2	0	lmo0213	2	peptidyl-tRNA hydrolase
lmo0213-46	0	lmo0213	46	peptidyl-tRNA hydrolase
lmo0199-2	0	lmo0199	2	ribose-phosphate pyrophosphokinase
lmo0199-11	0	lmo0199	11	ribose-phosphate pyrophosphokinase
lmo0197-2	0	lmo0197	2	regulatory protein SpoVG
lmo0192-12	0	lmo0192	12	PurR family transcriptional regulator
lmo0229-17	0	lmo0229	17	CtsR family transcriptional regulator
lmo0229-2	0	lmo0229	2	CtsR family transcriptional regulator
lmo0229-3	0	lmo0229	3	CtsR family transcriptional regulator
lmo0198-52	0	lmo0198	52	bifunctional N-acetylglucosamine-1-phosphate uridyltransferase/glucosamine-1-phosphate acetyltransferase
lmo0198-17	0	lmo0198	17	bifunctional N-acetylglucosamine-1-phosphate uridyltransferase/glucosamine-1-phosphate acetyltransferase
lmo0198-2	0	lmo0198	2	bifunctional N-acetylglucosamine-1-phosphate uridyltransferase/glucosamine-1-phosphate acetyltransferase
lmo0198-21	0	lmo0198	21	bifunctional N-acetylglucosamine-1-phosphate uridyltransferase/glucosamine-1-phosphate acetyltransferase
lmo0198-267	0	lmo0198	267	bifunctional N-acetylglucosamine-1-phosphate uridyltransferase/glucosamine-1-phosphate acetyltransferase
lmo0198-273	0	lmo0198	273	bifunctional N-acetylglucosamine-1-phosphate uridyltransferase/glucosamine-1-phosphate acetyltransferase
lmo0197-3	0	lmo0197	3	regulatory protein SpoVG
lmo0198-28	0	lmo0198	28	bifunctional N-acetylglucosamine-1-phosphate uridyltransferase/glucosamine-1-phosphate acetyltransferase
lmo0198-36	0	lmo0198	36	bifunctional N-acetylglucosamine-1-phosphate uridyltransferase/glucosamine-1-phosphate acetyltransferase
lmo0198-4	0	lmo0198	4	bifunctional N-acetylglucosamine-1-phosphate uridyltransferase/glucosamine-1-phosphate acetyltransferase
lmo0198-44	0	lmo0198	44	bifunctional N-acetylglucosamine-1-phosphate uridyltransferase/glucosamine-1-phosphate acetyltransferase
lmo0198-6	0	lmo0198	6	bifunctional N-acetylglucosamine-1-phosphate uridyltransferase/glucosamine-1-phosphate acetyltransferase
lmo0198-69	0	lmo0198	69	bifunctional N-acetylglucosamine-1-phosphate uridyltransferase/glucosamine-1-phosphate acetyltransferase
lmo0198-14	0	lmo0198	14	bifunctional N-acetylglucosamine-1-phosphate uridyltransferase/glucosamine-1-phosphate acetyltransferase
lmo0197-43	0	lmo0197	43	regulatory protein SpoVG
lmo0192-5	0	lmo0192	5	PurR family transcriptional regulator
lmo0231-275	0	lmo0231	275	ATP:guanido phosphotransferase
lmo0231-23	0	lmo0231	23	ATP:guanido phosphotransferase
lmo0231-2	0	lmo0231	2	ATP:guanido phosphotransferase
lmo0154-20	0	lmo0154	20	zinc ABC transporter ATP-binding protein
lmo0154-23	0	lmo0154	23	zinc ABC transporter ATP-binding protein
lmo0154-3	0	lmo0154	3	zinc ABC transporter ATP-binding protein
lmo0154-4	0	lmo0154	4	zinc ABC transporter ATP-binding protein
lmo0154-44	0	lmo0154	44	zinc ABC transporter ATP-binding protein
lmo0221-2	0	lmo0221	2	pantothenate kinase
lmo0221-10	0	lmo0221	10	pantothenate kinase
lmo0221-3	0	lmo0221	3	pantothenate kinase
lmo0221-4	0	lmo0221	4	pantothenate kinase
lmo0221-96	0	lmo0221	96	pantothenate kinase
lmo0205-5	0	lmo0205	5	phospholipase C
lmo0220-37	0	lmo0220	37	cell division protein FtsH
lmo0220-4	0	lmo0220	4	cell division protein FtsH
lmo0220-466	0	lmo0220	466	cell division protein FtsH
lmo0220-5	0	lmo0220	5	cell division protein FtsH
lmo0220-51	0	lmo0220	51	cell division protein FtsH
lmo0205-4	0	lmo0205	4	phospholipase C
lmo0220-57	0	lmo0220	57	cell division protein FtsH
lmo0220-6	0	lmo0220	6	cell division protein FtsH
lmo0154-2	0	lmo0154	2	zinc ABC transporter ATP-binding protein
lmo0154-12	0	lmo0154	12	zinc ABC transporter ATP-binding protein
lmo0153-4	0	lmo0153	4	zinc ABC transporter substrate-binding protein
lmo0156-5	0	lmo0156	5	hypothetical protein
lmo0207-15	0	lmo0207	15	hypothetical protein
lmo0157-5	0	lmo0157	5	ATP-dependent helicase
lmo0157-51	0	lmo0157	51	ATP-dependent helicase
lmo0157-6	0	lmo0157	6	ATP-dependent helicase
lmo0156-22	0	lmo0156	22	hypothetical protein
lmo0156-3	0	lmo0156	3	hypothetical protein
lmo0156-4	0	lmo0156	4	hypothetical protein
lmo0205-12	0	lmo0205	12	phospholipase C
lmo0205-13	0	lmo0205	13	phospholipase C
lmo0205-21	0	lmo0205	21	phospholipase C
lmo0156-2	0	lmo0156	2	hypothetical protein
lmo0156-13	0	lmo0156	13	hypothetical protein
lmo0156-10	0	lmo0156	10	hypothetical protein
lmo0153-15	0	lmo0153	15	zinc ABC transporter substrate-binding protein
lmo0205-2	0	lmo0205	2	phospholipase C
lmo0153-2	0	lmo0153	2	zinc ABC transporter substrate-binding protein
lmo0153-30	0	lmo0153	30	zinc ABC transporter substrate-binding protein
lmo0153-33	0	lmo0153	33	zinc ABC transporter substrate-binding protein
lmo0220-63	0	lmo0220	63	cell division protein FtsH
lmo0220-33	0	lmo0220	33	cell division protein FtsH
lmo0220-35	0	lmo0220	35	cell division protein FtsH
lmo0216-10	0	lmo0216	10	hypothetical protein
lmo0215-503	0	lmo0215	503	hypothetical protein
lmo0215-509	0	lmo0215	509	hypothetical protein
lmo0215-55	0	lmo0215	55	hypothetical protein
lmo0215-97	0	lmo0215	97	hypothetical protein
lmo0215-3	0	lmo0215	3	hypothetical protein
lmo0215-2	0	lmo0215	2	hypothetical protein
lmo0215-16	0	lmo0215	16	hypothetical protein
lmo0211-15	0	lmo0211	15	50S ribosomal protein L25
lmo0216-2	0	lmo0216	2	hypothetical protein
lmo0215-42	0	lmo0215	42	hypothetical protein
lmo0216-3	0	lmo0216	3	hypothetical protein
lmo0216-4	0	lmo0216	4	hypothetical protein
lmo0216-7	0	lmo0216	7	hypothetical protein
lmo0217-2	0	lmo0217	2	DivIC protein
lmo0217-4	0	lmo0217	4	DivIC protein
lmo0231-5	0	lmo0231	5	ATP:guanido phosphotransferase
lmo0211-51	0	lmo0211	51	50S ribosomal protein L25
lmo0231-15	0	lmo0231	15	ATP:guanido phosphotransferase
lmo0215-49	0	lmo0215	49	hypothetical protein
lmo0215-4	0	lmo0215	4	hypothetical protein
lmo0205-301	0	lmo0205	301	phospholipase C
lmo0222-326	0	lmo0222	326	heat shock protein 33
lmo0220-31	0	lmo0220	31	cell division protein FtsH
lmo0176-5	0	lmo0176	5	glucose transporter
lmo0220-19	0	lmo0220	19	cell division protein FtsH
lmo0220-2	0	lmo0220	2	cell division protein FtsH
lmo0222-13	0	lmo0222	13	heat shock protein 33
lmo0222-2	0	lmo0222	2	heat shock protein 33
lmo0222-3	0	lmo0222	3	heat shock protein 33
lmo0222-323	0	lmo0222	323	heat shock protein 33
lmo0205-23	0	lmo0205	23	phospholipase C
lmo0215-38	0	lmo0215	38	hypothetical protein
lmo0226-2	0	lmo0226	2	7,8-dihydro-6-hydroxymethylpterin pyrophosphokinase
lmo0226-23	0	lmo0226	23	7,8-dihydro-6-hydroxymethylpterin pyrophosphokinase
lmo0226-3	0	lmo0226	3	7,8-dihydro-6-hydroxymethylpterin pyrophosphokinase
lmo0226-4	0	lmo0226	4	7,8-dihydro-6-hydroxymethylpterin pyrophosphokinase
lmo0215-6	0	lmo0215	6	hypothetical protein
lmo0211-2	0	lmo0211	2	50S ribosomal protein L25
lmo0215-34	0	lmo0215	34	hypothetical protein
lmo0215-349	0	lmo0215	349	hypothetical protein
lmo0220-3	0	lmo0220	3	cell division protein FtsH
lmo0167-3	0	lmo0167	3	hypothetical protein
lmo0176-4	0	lmo0176	4	glucose transporter
lmo0621-4	0	lmo0621	4	hypothetical protein
lmo0635-223	0	lmo0635	223	hypothetical protein
lmo0635-3	0	lmo0635	3	hypothetical protein
lmo0635-4	0	lmo0635	4	hypothetical protein
lmo0621-27	0	lmo0621	27	hypothetical protein
lmo0621-17	0	lmo0621	17	hypothetical protein
lmo0621-19	0	lmo0621	19	hypothetical protein
lmo0621-2	0	lmo0621	2	hypothetical protein
lmo0621-30	0	lmo0621	30	hypothetical protein
lmo0621-36	0	lmo0621	36	hypothetical protein
lmo0621-38	0	lmo0621	38	hypothetical protein
lmo0621-5	0	lmo0621	5	hypothetical protein
lmo0635-2	0	lmo0635	2	hypothetical protein
lmo0621-65	0	lmo0621	65	hypothetical protein
lmo0619-3	0	lmo0619	3	hypothetical protein
lmo0619-4	0	lmo0619	4	hypothetical protein
lmo0619-9	0	lmo0619	9	hypothetical protein
lmo0619-2	0	lmo0619	2	hypothetical protein
lmo0619-24	0	lmo0619	24	hypothetical protein
lmo0620-13	0	lmo0620	13	hypothetical protein
lmo0620-2	0	lmo0620	2	hypothetical protein
lmo0620-203	0	lmo0620	203	hypothetical protein
lmo0623-11	0	lmo0623	11	hypothetical protein
lmo0635-22	0	lmo0635	22	hypothetical protein
lmo0635-193	0	lmo0635	193	hypothetical protein
lmo0623-6	0	lmo0623	6	hypothetical protein
lmo0644-499	0	lmo0644	499	hypothetical protein
lmo0647-15	0	lmo0647	15	hypothetical protein
lmo0644-4	0	lmo0644	4	hypothetical protein
lmo0644-18	0	lmo0644	18	hypothetical protein
lmo0644-2	0	lmo0644	2	hypothetical protein
lmo0644-24	0	lmo0644	24	hypothetical protein
lmo0644-25	0	lmo0644	25	hypothetical protein
lmo0644-30	0	lmo0644	30	hypothetical protein
lmo0644-33	0	lmo0644	33	hypothetical protein
lmo0644-37	0	lmo0644	37	hypothetical protein
lmo0644-44	0	lmo0644	44	hypothetical protein
lmo0646-14	0	lmo0646	14	hypothetical protein
lmo0635-16	0	lmo0635	16	hypothetical protein
lmo0646-19	0	lmo0646	19	hypothetical protein
lmo0646-2	0	lmo0646	2	hypothetical protein
lmo0646-28	0	lmo0646	28	hypothetical protein
lmo0646-4	0	lmo0646	4	hypothetical protein
lmo0646-6	0	lmo0646	6	hypothetical protein
lmo0636-4	0	lmo0636	4	hypothetical protein
lmo0636-2	0	lmo0636	2	hypothetical protein
lmo0635-5	0	lmo0635	5	hypothetical protein
lmo0635-49	0	lmo0635	49	hypothetical protein
lmo0635-12	0	lmo0635	12	hypothetical protein
lmo0623-14	0	lmo0623	14	hypothetical protein
lmo0623-7	0	lmo0623	7	hypothetical protein
lmo0647-2	0	lmo0647	2	hypothetical protein
lmo0625-28	0	lmo0625	28	hypothetical protein
lmo0626-17	0	lmo0626	17	hypothetical protein
lmo0624-13	0	lmo0624	13	hypothetical protein
lmo0624-2	0	lmo0624	2	hypothetical protein
lmo0624-20	0	lmo0624	20	hypothetical protein
lmo0624-7	0	lmo0624	7	hypothetical protein
lmo0625-14	0	lmo0625	14	hypothetical protein
lmo0625-17	0	lmo0625	17	hypothetical protein
lmo0625-18	0	lmo0625	18	hypothetical protein
lmo0625-2	0	lmo0625	2	hypothetical protein
lmo0625-27	0	lmo0625	27	hypothetical protein
lmo0625-29	0	lmo0625	29	hypothetical protein
lmo0626-15	0	lmo0626	15	hypothetical protein
lmo0625-3	0	lmo0625	3	hypothetical protein
lmo0625-33	0	lmo0625	33	hypothetical protein
lmo0625-4	0	lmo0625	4	hypothetical protein
lmo0625-43	0	lmo0625	43	hypothetical protein
lmo0625-5	0	lmo0625	5	hypothetical protein
lmo0625-6	0	lmo0625	6	hypothetical protein
lmo0651-2	0	lmo0651	2	transcriptional regulator
lmo0651-3	0	lmo0651	3	transcriptional regulator
lmo0651-4	0	lmo0651	4	transcriptional regulator
lmo0651-45	0	lmo0651	45	transcriptional regulator
lmo0626-16	0	lmo0626	16	hypothetical protein
lmo0626-2	0	lmo0626	2	hypothetical protein
lmo0617-5	0	lmo0617	5	hypothetical protein
lmo0626-363	0	lmo0626	363	hypothetical protein
lmo0617-44	0	lmo0617	44	hypothetical protein
lmo0617-2	0	lmo0617	2	hypothetical protein
lmo0617-21	0	lmo0617	21	hypothetical protein
lmo0617-24	0	lmo0617	24	hypothetical protein
lmo0617-26	0	lmo0617	26	hypothetical protein
lmo0617-3	0	lmo0617	3	hypothetical protein
lmo0617-30	0	lmo0617	30	hypothetical protein
lmo0617-4	0	lmo0617	4	hypothetical protein
lmo0626-55	0	lmo0626	55	hypothetical protein
lmo0626-313	0	lmo0626	313	hypothetical protein
lmo0626-41	0	lmo0626	41	hypothetical protein
lmo0626-21	0	lmo0626	21	hypothetical protein
lmo0626-44	0	lmo0626	44	hypothetical protein
lmo0626-442	0	lmo0626	442	hypothetical protein
lmo0626-45	0	lmo0626	45	hypothetical protein
lmo0626-50	0	lmo0626	50	hypothetical protein
lmo0626-531	0	lmo0626	531	hypothetical protein
lmo0626-54	0	lmo0626	54	hypothetical protein
lmo0626-73	0	lmo0626	73	hypothetical protein
lmo0626-99	0	lmo0626	99	hypothetical protein
lmo0626-29	0	lmo0626	29	hypothetical protein
lmo0626-22	0	lmo0626	22	hypothetical protein
lmo0647-11	0	lmo0647	11	hypothetical protein
lmo0647-21	0	lmo0647	21	hypothetical protein
lmo0176-3	0	lmo0176	3	glucose transporter
lmo0721-216	0	lmo0721	216	fibronectin-binding protein
lmo0714-389	0	lmo0714	389	flagellar motor switch protein FliG
lmo0714-4	0	lmo0714	4	flagellar motor switch protein FliG
lmo0714-45	0	lmo0714	45	flagellar motor switch protein FliG
lmo0714-5	0	lmo0714	5	flagellar motor switch protein FliG
lmo0721-43	0	lmo0721	43	fibronectin-binding protein
lmo0721-33	0	lmo0721	33	fibronectin-binding protein
lmo0721-3	0	lmo0721	3	fibronectin-binding protein
lmo0721-29	0	lmo0721	29	fibronectin-binding protein
lmo0721-18	0	lmo0721	18	fibronectin-binding protein
lmo0721-2	0	lmo0721	2	fibronectin-binding protein
lmo0719-15	0	lmo0719	15	hypothetical protein
lmo0714-34	0	lmo0714	34	flagellar motor switch protein FliG
lmo0719-2	0	lmo0719	2	hypothetical protein
lmo0720-18	0	lmo0720	18	hypothetical protein
lmo0720-196	0	lmo0720	196	hypothetical protein
lmo0720-199	0	lmo0720	199	hypothetical protein
lmo0720-2	0	lmo0720	2	hypothetical protein
lmo0720-34	0	lmo0720	34	hypothetical protein
lmo0615-11	0	lmo0615	11	hypothetical protein
lmo0615-123	0	lmo0615	123	hypothetical protein
lmo0615-2	0	lmo0615	2	hypothetical protein
lmo0615-9	0	lmo0615	9	hypothetical protein
lmo0714-36	0	lmo0714	36	flagellar motor switch protein FliG
lmo0714-3	0	lmo0714	3	flagellar motor switch protein FliG
lmo0642-17	0	lmo0642	17	hypothetical protein
lmo0717-21	0	lmo0717	21	transglycosylase
lmo0715-27	0	lmo0715	27	flagellar assembly protein FliH
lmo0715-34	0	lmo0715	34	flagellar assembly protein FliH
lmo0715-35	0	lmo0715	35	flagellar assembly protein FliH
lmo0715-4	0	lmo0715	4	flagellar assembly protein FliH
lmo0715-5	0	lmo0715	5	flagellar assembly protein FliH
lmo0715-16	0	lmo0715	16	flagellar assembly protein FliH
lmo0715-2	0	lmo0715	2	flagellar assembly protein FliH
lmo0715-154	0	lmo0715	154	flagellar assembly protein FliH
lmo0715-12	0	lmo0715	12	flagellar assembly protein FliH
lmo0717-2	0	lmo0717	2	transglycosylase
lmo0717-24	0	lmo0717	24	transglycosylase
lmo0714-267	0	lmo0714	267	flagellar motor switch protein FliG
lmo0717-25	0	lmo0717	25	transglycosylase
lmo0717-35	0	lmo0717	35	transglycosylase
lmo0717-351	0	lmo0717	351	transglycosylase
lmo0717-43	0	lmo0717	43	transglycosylase
lmo0717-5	0	lmo0717	5	transglycosylase
lmo0717-50	0	lmo0717	50	transglycosylase
lmo0717-72	0	lmo0717	72	transglycosylase
lmo0714-17	0	lmo0714	17	flagellar motor switch protein FliG
lmo0714-19	0	lmo0714	19	flagellar motor switch protein FliG
lmo0714-2	0	lmo0714	2	flagellar motor switch protein FliG
lmo0642-2	0	lmo0642	2	hypothetical protein
lmo0642-19	0	lmo0642	19	hypothetical protein
lmo0647-6	0	lmo0647	6	hypothetical protein
lmo0637-243	0	lmo0637	243	hypothetical protein
lmo0643-6	0	lmo0643	6	transaldolase
lmo0643-60	0	lmo0643	60	transaldolase
lmo0639-16	0	lmo0639	16	transcripitonal regulator
lmo0639-10	0	lmo0639	10	transcripitonal regulator
lmo0639-2	0	lmo0639	2	transcripitonal regulator
lmo0639-42	0	lmo0639	42	transcripitonal regulator
lmo0637-13	0	lmo0637	13	hypothetical protein
lmo0637-2	0	lmo0637	2	hypothetical protein
lmo0637-22	0	lmo0637	22	hypothetical protein
lmo0637-23	0	lmo0637	23	hypothetical protein
lmo0637-295	0	lmo0637	295	hypothetical protein
lmo0643-4	0	lmo0643	4	transaldolase
lmo0637-4	0	lmo0637	4	hypothetical protein
lmo0637-5	0	lmo0637	5	hypothetical protein
lmo0640-18	0	lmo0640	18	oxidoreductase
lmo0640-2	0	lmo0640	2	oxidoreductase
lmo0640-4	0	lmo0640	4	oxidoreductase
lmo0640-42	0	lmo0640	42	oxidoreductase
lmo0640-48	0	lmo0640	48	oxidoreductase
lmo0640-6	0	lmo0640	6	oxidoreductase
lmo0647-9	0	lmo0647	9	hypothetical protein
lmo0647-3	0	lmo0647	3	hypothetical protein
lmo0643-5	0	lmo0643	5	transaldolase
lmo0643-38	0	lmo0643	38	transaldolase
lmo0642-25	0	lmo0642	25	hypothetical protein
lmo0641-36	0	lmo0641	36	heavy metal-transporting ATPase
lmo0642-3	0	lmo0642	3	hypothetical protein
lmo0642-301	0	lmo0642	301	hypothetical protein
lmo0642-4	0	lmo0642	4	hypothetical protein
lmo0641-5	0	lmo0641	5	heavy metal-transporting ATPase
lmo0641-51	0	lmo0641	51	heavy metal-transporting ATPase
lmo0641-59	0	lmo0641	59	heavy metal-transporting ATPase
lmo0641-60	0	lmo0641	60	heavy metal-transporting ATPase
lmo0641-70	0	lmo0641	70	heavy metal-transporting ATPase
lmo0641-71	0	lmo0641	71	heavy metal-transporting ATPase
lmo0641-86	0	lmo0641	86	heavy metal-transporting ATPase
lmo0641-40	0	lmo0641	40	heavy metal-transporting ATPase
lmo0643-39	0	lmo0643	39	transaldolase
lmo0641-25	0	lmo0641	25	heavy metal-transporting ATPase
lmo0641-24	0	lmo0641	24	heavy metal-transporting ATPase
lmo0641-19	0	lmo0641	19	heavy metal-transporting ATPase
lmo0641-2	0	lmo0641	2	heavy metal-transporting ATPase
lmo0643-18	0	lmo0643	18	transaldolase
lmo0643-2	0	lmo0643	2	transaldolase
lmo0643-22	0	lmo0643	22	transaldolase
lmo0643-25	0	lmo0643	25	transaldolase
lmo0643-29	0	lmo0643	29	transaldolase
lmo0643-34	0	lmo0643	34	transaldolase
lmo0651-55	0	lmo0651	55	transcriptional regulator
lmo0651-8	0	lmo0651	8	transcriptional regulator
lmo0675-16	0	lmo0675	16	hypothetical protein
lmo0654-2	0	lmo0654	2	hypothetical protein
lmo0652-4	0	lmo0652	4	hypothetical protein
lmo0652-16	0	lmo0652	16	hypothetical protein
lmo0652-19	0	lmo0652	19	hypothetical protein
lmo0652-2	0	lmo0652	2	hypothetical protein
lmo0652-21	0	lmo0652	21	hypothetical protein
lmo0652-31	0	lmo0652	31	hypothetical protein
lmo0652-48	0	lmo0652	48	hypothetical protein
lmo0652-58	0	lmo0652	58	hypothetical protein
lmo0652-6	0	lmo0652	6	hypothetical protein
lmo0652-9	0	lmo0652	9	hypothetical protein
lmo0654-3	0	lmo0654	3	hypothetical protein
lmo0655-34	0	lmo0655	34	phosphoprotein phosphatase
lmo0664-2	0	lmo0664	2	acetyl transferase
lmo0664-3	0	lmo0664	3	acetyl transferase
lmo0664-4	0	lmo0664	4	acetyl transferase
lmo0663-13	0	lmo0663	13	hypothetical protein
lmo0663-17	0	lmo0663	17	hypothetical protein
lmo0663-18	0	lmo0663	18	hypothetical protein
lmo0663-2	0	lmo0663	2	hypothetical protein
lmo0663-23	0	lmo0663	23	hypothetical protein
lmo0663-248	0	lmo0663	248	hypothetical protein
lmo0663-28	0	lmo0663	28	hypothetical protein
lmo0655-4	0	lmo0655	4	phosphoprotein phosphatase
lmo0655-2	0	lmo0655	2	phosphoprotein phosphatase
lmo0663-4	0	lmo0663	4	hypothetical protein
lmo0659-2	0	lmo0659	2	transcriptional regulator
lmo0656-4	0	lmo0656	4	hypothetical protein
lmo0656-5	0	lmo0656	5	hypothetical protein
lmo0656-55	0	lmo0656	55	hypothetical protein
lmo0656-10	0	lmo0656	10	hypothetical protein
lmo0656-11	0	lmo0656	11	hypothetical protein
lmo0659-10	0	lmo0659	10	transcriptional regulator
lmo0659-11	0	lmo0659	11	transcriptional regulator
lmo0659-15	0	lmo0659	15	transcriptional regulator
lmo0659-16	0	lmo0659	16	transcriptional regulator
lmo0659-17	0	lmo0659	17	transcriptional regulator
lmo0659-23	0	lmo0659	23	transcriptional regulator
lmo0655-10	0	lmo0655	10	phosphoprotein phosphatase
lmo0659-25	0	lmo0659	25	transcriptional regulator
lmo0659-31	0	lmo0659	31	transcriptional regulator
lmo0659-33	0	lmo0659	33	transcriptional regulator
lmo0659-4	0	lmo0659	4	transcriptional regulator
lmo0659-5	0	lmo0659	5	transcriptional regulator
lmo0659-59	0	lmo0659	59	transcriptional regulator
lmo0659-6	0	lmo0659	6	transcriptional regulator
lmo0659-73	0	lmo0659	73	transcriptional regulator
lmo0655-59	0	lmo0655	59	phosphoprotein phosphatase
lmo0655-5	0	lmo0655	5	phosphoprotein phosphatase
lmo0663-3	0	lmo0663	3	hypothetical protein
lmo0665-11	0	lmo0665	11	hypothetical protein
lmo0675-2	0	lmo0675	2	hypothetical protein
lmo0165-2	0	lmo0165	2	hypothetical protein
lmo0165-33	0	lmo0165	33	hypothetical protein
lmo0165-4	0	lmo0165	4	hypothetical protein
lmo0165-40	0	lmo0165	40	hypothetical protein
lmo0165-5	0	lmo0165	5	hypothetical protein
lmo0165-60	0	lmo0165	60	hypothetical protein
lmo0165-3	0	lmo0165	3	hypothetical protein
lmo0165-31	0	lmo0165	31	hypothetical protein
lmo0165-29	0	lmo0165	29	hypothetical protein
lmo0165-25	0	lmo0165	25	hypothetical protein
lmo0165-19	0	lmo0165	19	hypothetical protein
lmo0165-24	0	lmo0165	24	hypothetical protein
lmo0167-4	0	lmo0167	4	hypothetical protein
lmo0166-7	0	lmo0166	7	GIY-YIG nuclease
lmo0166-8	0	lmo0166	8	GIY-YIG nuclease
lmo0170-2	0	lmo0170	2	hypothetical protein
lmo0170-32	0	lmo0170	32	hypothetical protein
lmo0170-37	0	lmo0170	37	hypothetical protein
lmo0170-4	0	lmo0170	4	hypothetical protein
lmo0170-5	0	lmo0170	5	hypothetical protein
lmo0176-10	0	lmo0176	10	glucose transporter
lmo0176-14	0	lmo0176	14	glucose transporter
lmo0176-2	0	lmo0176	2	glucose transporter
lmo0167-6	0	lmo0167	6	hypothetical protein
lmo0027-32	0	lmo0027	32	PTS beta-glucoside transporter subunit IIABC
lmo0665-154	0	lmo0665	154	hypothetical protein
lmo0662-16	0	lmo0662	16	phosphomethylpyrimidine kinase
lmo0665-2	0	lmo0665	2	hypothetical protein
lmo0665-3	0	lmo0665	3	hypothetical protein
lmo0665-33	0	lmo0665	33	hypothetical protein
lmo0665-4	0	lmo0665	4	hypothetical protein
lmo0665-5	0	lmo0665	5	hypothetical protein
lmo0662-74	0	lmo0662	74	phosphomethylpyrimidine kinase
lmo0662-6	0	lmo0662	6	phosphomethylpyrimidine kinase
lmo0662-43	0	lmo0662	43	phosphomethylpyrimidine kinase
lmo0662-32	0	lmo0662	32	phosphomethylpyrimidine kinase
lmo0662-15	0	lmo0662	15	phosphomethylpyrimidine kinase
lmo0662-2	0	lmo0662	2	phosphomethylpyrimidine kinase
lmo0167-2	0	lmo0167	2	hypothetical protein
lmo0662-25	0	lmo0662	25	phosphomethylpyrimidine kinase
lmo0662-26	0	lmo0662	26	phosphomethylpyrimidine kinase
lmo0662-3	0	lmo0662	3	phosphomethylpyrimidine kinase
lmo0661-11	0	lmo0661	11	hypothetical protein
lmo0661-2	0	lmo0661	2	hypothetical protein
lmo0661-25	0	lmo0661	25	hypothetical protein
lmo0661-3	0	lmo0661	3	hypothetical protein
lmo0661-5	0	lmo0661	5	hypothetical protein
lmo0167-21	0	lmo0167	21	hypothetical protein
lmo0167-19	0	lmo0167	19	hypothetical protein
lmo0656-31	0	lmo0656	31	hypothetical protein
lmo0656-30	0	lmo0656	30	hypothetical protein
lmo0656-28	0	lmo0656	28	hypothetical protein
lmo0680-56	0	lmo0680	56	flagellar biosynthesis protein FlhA
lmo0680-101	0	lmo0680	101	flagellar biosynthesis protein FlhA
lmo0680-2	0	lmo0680	2	flagellar biosynthesis protein FlhA
lmo0680-13	0	lmo0680	13	flagellar biosynthesis protein FlhA
lmo0680-21	0	lmo0680	21	flagellar biosynthesis protein FlhA
lmo0680-24	0	lmo0680	24	flagellar biosynthesis protein FlhA
lmo0680-29	0	lmo0680	29	flagellar biosynthesis protein FlhA
lmo0680-3	0	lmo0680	3	flagellar biosynthesis protein FlhA
lmo0680-37	0	lmo0680	37	flagellar biosynthesis protein FlhA
lmo0680-48	0	lmo0680	48	flagellar biosynthesis protein FlhA
lmo0680-535	0	lmo0680	535	flagellar biosynthesis protein FlhA
lmo0668-2	0	lmo0668	2	ABC transporter permease
lmo0678-4	0	lmo0678	4	flagellar biosynthesis protein FliR
lmo0668-19	0	lmo0668	19	ABC transporter permease
lmo0668-3	0	lmo0668	3	ABC transporter permease
lmo0668-31	0	lmo0668	31	ABC transporter permease
lmo0668-4	0	lmo0668	4	ABC transporter permease
lmo0668-55	0	lmo0668	55	ABC transporter permease
lmo0668-6	0	lmo0668	6	ABC transporter permease
lmo0667-26	0	lmo0667	26	ABC transporter ATP-binding protein
lmo0667-276	0	lmo0667	276	ABC transporter ATP-binding protein
lmo0667-3	0	lmo0667	3	ABC transporter ATP-binding protein
lmo0667-32	0	lmo0667	32	ABC transporter ATP-binding protein
lmo0678-54	0	lmo0678	54	flagellar biosynthesis protein FliR
lmo0678-3	0	lmo0678	3	flagellar biosynthesis protein FliR
lmo0656-26	0	lmo0656	26	hypothetical protein
lmo0669-2	0	lmo0669	2	oxidoreductase
lmo0669-39	0	lmo0669	39	oxidoreductase
lmo0669-4	0	lmo0669	4	oxidoreductase
lmo0669-43	0	lmo0669	43	oxidoreductase
lmo0669-45	0	lmo0669	45	oxidoreductase
lmo0669-6	0	lmo0669	6	oxidoreductase
lmo0669-33	0	lmo0669	33	oxidoreductase
lmo0669-37	0	lmo0669	37	oxidoreductase
lmo0669-31	0	lmo0669	31	oxidoreductase
lmo0669-28	0	lmo0669	28	oxidoreductase
lmo0669-15	0	lmo0669	15	oxidoreductase
lmo0669-22	0	lmo0669	22	oxidoreductase
lmo0678-2	0	lmo0678	2	flagellar biosynthesis protein FliR
lmo0669-23	0	lmo0669	23	oxidoreductase
lmo0669-231	0	lmo0669	231	oxidoreductase
lmo0670-10	0	lmo0670	10	hypothetical protein
lmo0670-2	0	lmo0670	2	hypothetical protein
lmo0672-2	0	lmo0672	2	hypothetical protein
lmo0672-3	0	lmo0672	3	hypothetical protein
lmo0676-2	0	lmo0676	2	flagellar biosynthesis protein FliP
lmo0676-301	0	lmo0676	301	flagellar biosynthesis protein FliP
lmo0677-11	0	lmo0677	11	flagellar biosynthesis protein FliQ
lmo0677-2	0	lmo0677	2	flagellar biosynthesis protein FliQ
lmo0667-37	0	lmo0667	37	ABC transporter ATP-binding protein
lmo0667-41	0	lmo0667	41	ABC transporter ATP-binding protein
lmo0667-46	0	lmo0667	46	ABC transporter ATP-binding protein
lmo0682-44	0	lmo0682	44	flagellar basal body rod protein FlgG
lmo0681-2	0	lmo0681	2	flagellar biosynthesis regulator FlhF
lmo0681-266	0	lmo0681	266	flagellar biosynthesis regulator FlhF
lmo0681-34	0	lmo0681	34	flagellar biosynthesis regulator FlhF
lmo0681-36	0	lmo0681	36	flagellar biosynthesis regulator FlhF
lmo0681-384	0	lmo0681	384	flagellar biosynthesis regulator FlhF
lmo0681-5	0	lmo0681	5	flagellar biosynthesis regulator FlhF
lmo0682-6	0	lmo0682	6	flagellar basal body rod protein FlgG
lmo0682-2	0	lmo0682	2	flagellar basal body rod protein FlgG
lmo0682-21	0	lmo0682	21	flagellar basal body rod protein FlgG
lmo0682-4	0	lmo0682	4	flagellar basal body rod protein FlgG
lmo0682-5	0	lmo0682	5	flagellar basal body rod protein FlgG
lmo0667-5	0	lmo0667	5	ABC transporter ATP-binding protein
lmo0657-11	0	lmo0657	11	hypothetical protein
lmo0657-10	0	lmo0657	10	hypothetical protein
lmo0657-16	0	lmo0657	16	hypothetical protein
lmo0657-164	0	lmo0657	164	hypothetical protein
lmo0657-165	0	lmo0657	165	hypothetical protein
lmo0657-18	0	lmo0657	18	hypothetical protein
lmo0657-2	0	lmo0657	2	hypothetical protein
lmo0657-21	0	lmo0657	21	hypothetical protein
lmo0657-3	0	lmo0657	3	hypothetical protein
lmo0656-2	0	lmo0656	2	hypothetical protein
lmo0681-13	0	lmo0681	13	flagellar biosynthesis regulator FlhF
lmo0681-12	0	lmo0681	12	flagellar biosynthesis regulator FlhF
lmo0681-26	0	lmo0681	26	flagellar biosynthesis regulator FlhF
lmo0684-2	0	lmo0684	2	hypothetical protein
lmo0667-2	0	lmo0667	2	ABC transporter ATP-binding protein
lmo0667-18	0	lmo0667	18	ABC transporter ATP-binding protein
lmo0667-11	0	lmo0667	11	ABC transporter ATP-binding protein
lmo0685-21	0	lmo0685	21	flagellar motor protein MotA
lmo0685-118	0	lmo0685	118	flagellar motor protein MotA
lmo0685-16	0	lmo0685	16	flagellar motor protein MotA
lmo0685-17	0	lmo0685	17	flagellar motor protein MotA
lmo0685-2	0	lmo0685	2	flagellar motor protein MotA
lmo0685-24	0	lmo0685	24	flagellar motor protein MotA
lmo0685-25	0	lmo0685	25	flagellar motor protein MotA
lmo0685-26	0	lmo0685	26	flagellar motor protein MotA
lmo0685-27	0	lmo0685	27	flagellar motor protein MotA
lmo0685-4	0	lmo0685	4	flagellar motor protein MotA
lmo0685-5	0	lmo0685	5	flagellar motor protein MotA
lmo0683-23	0	lmo0683	23	chemotaxis protein CheR
lmo0683-26	0	lmo0683	26	chemotaxis protein CheR
lmo0683-4	0	lmo0683	4	chemotaxis protein CheR
lmo0683-13	0	lmo0683	13	chemotaxis protein CheR
lmo0683-2	0	lmo0683	2	chemotaxis protein CheR
lmo0683-10	0	lmo0683	10	chemotaxis protein CheR
lmo0684-10	0	lmo0684	10	hypothetical protein
lmo0027-2	0	lmo0027	2	PTS beta-glucoside transporter subunit IIABC
lmo0035-4	0	lmo0035	4	glucosamine--fructose-6-phosphate aminotransferase
lmo0027-321	0	lmo0027	321	PTS beta-glucoside transporter subunit IIABC
lmo0348-30	0	lmo0348	30	dihydroxyacetone kinase
lmo0443-326	0	lmo0443	326	LytR family transcriptional regulator
lmo0443-33	0	lmo0443	33	LytR family transcriptional regulator
lmo0443-363	0	lmo0443	363	LytR family transcriptional regulator
lmo0443-37	0	lmo0443	37	LytR family transcriptional regulator
lmo0443-43	0	lmo0443	43	LytR family transcriptional regulator
lmo0443-5	0	lmo0443	5	LytR family transcriptional regulator
lmo0443-254	0	lmo0443	254	LytR family transcriptional regulator
lmo0443-29	0	lmo0443	29	LytR family transcriptional regulator
lmo0443-2	0	lmo0443	2	LytR family transcriptional regulator
lmo0443-13	0	lmo0443	13	LytR family transcriptional regulator
lmo0443-11	0	lmo0443	11	LytR family transcriptional regulator
lmo0437-44	0	lmo0437	44	hypothetical protein
lmo0437-105	0	lmo0437	105	hypothetical protein
lmo0437-13	0	lmo0437	13	hypothetical protein
lmo0437-2	0	lmo0437	2	hypothetical protein
lmo0437-3	0	lmo0437	3	hypothetical protein
lmo0437-31	0	lmo0437	31	hypothetical protein
lmo0437-4	0	lmo0437	4	hypothetical protein
lmo0437-41	0	lmo0437	41	hypothetical protein
lmo0437-45	0	lmo0437	45	hypothetical protein
lmo0437-46	0	lmo0437	46	hypothetical protein
lmo0449-78	0	lmo0449	78	hypothetical protein
lmo0449-42	0	lmo0449	42	hypothetical protein
lmo0449-28	0	lmo0449	28	hypothetical protein
lmo0424-63	0	lmo0424	63	glucose uptake protein
lmo0424-83	0	lmo0424	83	glucose uptake protein
lmo0424-23	0	lmo0424	23	glucose uptake protein
lmo0424-3	0	lmo0424	3	glucose uptake protein
lmo0424-38	0	lmo0424	38	glucose uptake protein
lmo0424-39	0	lmo0424	39	glucose uptake protein
lmo0424-4	0	lmo0424	4	glucose uptake protein
lmo0424-43	0	lmo0424	43	glucose uptake protein
lmo0424-56	0	lmo0424	56	glucose uptake protein
lmo0424-6	0	lmo0424	6	glucose uptake protein
lmo0424-2	0	lmo0424	2	glucose uptake protein
lmo0449-26	0	lmo0449	26	hypothetical protein
lmo0424-187	0	lmo0424	187	glucose uptake protein
lmo0424-14	0	lmo0424	14	glucose uptake protein
lmo0449-18	0	lmo0449	18	hypothetical protein
lmo0449-11	0	lmo0449	11	hypothetical protein
lmo0449-15	0	lmo0449	15	hypothetical protein
lmo0449-178	0	lmo0449	178	hypothetical protein
lmo0449-19	0	lmo0449	19	hypothetical protein
lmo0449-2	0	lmo0449	2	hypothetical protein
lmo0449-24	0	lmo0449	24	hypothetical protein
lmo0437-5	0	lmo0437	5	hypothetical protein
lmo0437-6	0	lmo0437	6	hypothetical protein
lmo0437-64	0	lmo0437	64	hypothetical protein
lmo0418-18	0	lmo0418	18	hypothetical protein
lmo0397-3	0	lmo0397	3	hypothetical protein
lmo0397-4	0	lmo0397	4	hypothetical protein
lmo0397-55	0	lmo0397	55	hypothetical protein
lmo0397-15	0	lmo0397	15	hypothetical protein
lmo0396-4	0	lmo0396	4	pyrroline-5-carboxylate reductase
lmo0396-27	0	lmo0396	27	pyrroline-5-carboxylate reductase
lmo0396-2	0	lmo0396	2	pyrroline-5-carboxylate reductase
lmo0396-15	0	lmo0396	15	pyrroline-5-carboxylate reductase
lmo0418-4	0	lmo0418	4	hypothetical protein
lmo0418-2	0	lmo0418	2	hypothetical protein
lmo0397-2	0	lmo0397	2	hypothetical protein
lmo0418-3	0	lmo0418	3	hypothetical protein
lmo0391-2	0	lmo0391	2	hypothetical protein
lmo0391-10	0	lmo0391	10	hypothetical protein
lmo0390-12	0	lmo0390	12	uracil-DNA glycosylase
lmo0390-15	0	lmo0390	15	uracil-DNA glycosylase
lmo0390-2	0	lmo0390	2	uracil-DNA glycosylase
lmo0390-21	0	lmo0390	21	uracil-DNA glycosylase
lmo0390-37	0	lmo0390	37	uracil-DNA glycosylase
lmo0390-4	0	lmo0390	4	uracil-DNA glycosylase
lmo0397-23	0	lmo0397	23	hypothetical protein
lmo0397-18	0	lmo0397	18	hypothetical protein
lmo0442-2	0	lmo0442	2	hypothetical protein
lmo0401-41	0	lmo0401	41	alpha-mannosidase
lmo0442-3	0	lmo0442	3	hypothetical protein
lmo0442-8	0	lmo0442	8	hypothetical protein
lmo0442-90	0	lmo0442	90	hypothetical protein
lmo0401-225	0	lmo0401	225	alpha-mannosidase
lmo0401-136	0	lmo0401	136	alpha-mannosidase
lmo0401-14	0	lmo0401	14	alpha-mannosidase
lmo0401-2	0	lmo0401	2	alpha-mannosidase
lmo0401-26	0	lmo0401	26	alpha-mannosidase
lmo0401-4	0	lmo0401	4	alpha-mannosidase
lmo0401-458	0	lmo0401	458	alpha-mannosidase
lmo0401-94	0	lmo0401	94	alpha-mannosidase
lmo0401-46	0	lmo0401	46	alpha-mannosidase
lmo0401-52	0	lmo0401	52	alpha-mannosidase
lmo0401-55	0	lmo0401	55	alpha-mannosidase
lmo0401-58	0	lmo0401	58	alpha-mannosidase
lmo0401-6	0	lmo0401	6	alpha-mannosidase
lmo0401-61	0	lmo0401	61	alpha-mannosidase
lmo0401-72	0	lmo0401	72	alpha-mannosidase
lmo0401-82	0	lmo0401	82	alpha-mannosidase
lmo0401-91	0	lmo0401	91	alpha-mannosidase
lmo0432-354	0	lmo0432	354	oxidoreductase
lmo0432-352	0	lmo0432	352	oxidoreductase
lmo0432-35	0	lmo0432	35	oxidoreductase
lmo0347-2	0	lmo0347	2	dihydroxyacetone kinase
lmo0346-68	0	lmo0346	68	triosephosphate isomerase
lmo0345-23	0	lmo0345	23	sugar-phosphate isomerase
lmo0345-25	0	lmo0345	25	sugar-phosphate isomerase
lmo0345-2	0	lmo0345	2	sugar-phosphate isomerase
lmo0345-16	0	lmo0345	16	sugar-phosphate isomerase
lmo0345-11	0	lmo0345	11	sugar-phosphate isomerase
lmo0345-10	0	lmo0345	10	sugar-phosphate isomerase
lmo0347-10	0	lmo0347	10	dihydroxyacetone kinase
lmo0347-13	0	lmo0347	13	dihydroxyacetone kinase
lmo0347-4	0	lmo0347	4	dihydroxyacetone kinase
lmo0346-4	0	lmo0346	4	triosephosphate isomerase
lmo0356-32	0	lmo0356	32	oxidoreductase
lmo0356-11	0	lmo0356	11	oxidoreductase
lmo0356-2	0	lmo0356	2	oxidoreductase
lmo0356-29	0	lmo0356	29	oxidoreductase
lmo0356-33	0	lmo0356	33	oxidoreductase
lmo0356-37	0	lmo0356	37	oxidoreductase
lmo0356-4	0	lmo0356	4	oxidoreductase
lmo0356-44	0	lmo0356	44	oxidoreductase
lmo0356-5	0	lmo0356	5	oxidoreductase
lmo0346-5	0	lmo0346	5	triosephosphate isomerase
lmo0346-31	0	lmo0346	31	triosephosphate isomerase
lmo0353-13	0	lmo0353	13	hypothetical protein
lmo0350-2	0	lmo0350	2	hypothetical protein
lmo0348-4	0	lmo0348	4	dihydroxyacetone kinase
lmo0348-5	0	lmo0348	5	dihydroxyacetone kinase
lmo0348-22	0	lmo0348	22	dihydroxyacetone kinase
lmo0348-27	0	lmo0348	27	dihydroxyacetone kinase
lmo0348-21	0	lmo0348	21	dihydroxyacetone kinase
lmo0348-2	0	lmo0348	2	dihydroxyacetone kinase
lmo0348-11	0	lmo0348	11	dihydroxyacetone kinase
lmo0348-16	0	lmo0348	16	dihydroxyacetone kinase
lmo0348-19	0	lmo0348	19	dihydroxyacetone kinase
lmo0350-3	0	lmo0350	3	hypothetical protein
lmo0346-3	0	lmo0346	3	triosephosphate isomerase
lmo0351-138	0	lmo0351	138	phosphotransferase mannnose-specific family component IIA
lmo0351-2	0	lmo0351	2	phosphotransferase mannnose-specific family component IIA
lmo0351-3	0	lmo0351	3	phosphotransferase mannnose-specific family component IIA
lmo0346-38	0	lmo0346	38	triosephosphate isomerase
lmo0346-18	0	lmo0346	18	triosephosphate isomerase
lmo0346-2	0	lmo0346	2	triosephosphate isomerase
lmo0346-22	0	lmo0346	22	triosephosphate isomerase
lmo0346-23	0	lmo0346	23	triosephosphate isomerase
lmo0346-27	0	lmo0346	27	triosephosphate isomerase
lmo0356-6	0	lmo0356	6	oxidoreductase
lmo0353-14	0	lmo0353	14	hypothetical protein
lmo0432-33	0	lmo0432	33	oxidoreductase
lmo0429-56	0	lmo0429	56	sugar hydrolase
lmo0429-58	0	lmo0429	58	sugar hydrolase
lmo0429-16	0	lmo0429	16	sugar hydrolase
lmo0429-2	0	lmo0429	2	sugar hydrolase
lmo0429-303	0	lmo0429	303	sugar hydrolase
lmo0429-36	0	lmo0429	36	sugar hydrolase
lmo0429-385	0	lmo0429	385	sugar hydrolase
lmo0429-4	0	lmo0429	4	sugar hydrolase
lmo0429-43	0	lmo0429	43	sugar hydrolase
lmo0429-53	0	lmo0429	53	sugar hydrolase
lmo0431-13	0	lmo0431	13	acetyltransferase
lmo0429-59	0	lmo0429	59	sugar hydrolase
lmo0431-15	0	lmo0431	15	acetyltransferase
lmo0431-18	0	lmo0431	18	acetyltransferase
lmo0431-2	0	lmo0431	2	acetyltransferase
lmo0431-4	0	lmo0431	4	acetyltransferase
lmo0431-5	0	lmo0431	5	acetyltransferase
lmo0431-6	0	lmo0431	6	acetyltransferase
lmo0432-19	0	lmo0432	19	oxidoreductase
lmo0432-3	0	lmo0432	3	oxidoreductase
lmo0432-2	0	lmo0432	2	oxidoreductase
lmo0429-133	0	lmo0429	133	sugar hydrolase
lmo0429-67	0	lmo0429	67	sugar hydrolase
lmo0353-156	0	lmo0353	156	hypothetical protein
lmo0354-41	0	lmo0354	41	fatty-acid--CoA ligase
lmo0353-17	0	lmo0353	17	hypothetical protein
lmo0354-75	0	lmo0354	75	fatty-acid--CoA ligase
lmo0354-105	0	lmo0354	105	fatty-acid--CoA ligase
lmo0354-106	0	lmo0354	106	fatty-acid--CoA ligase
lmo0354-2	0	lmo0354	2	fatty-acid--CoA ligase
lmo0354-23	0	lmo0354	23	fatty-acid--CoA ligase
lmo0354-35	0	lmo0354	35	fatty-acid--CoA ligase
lmo0354-371	0	lmo0354	371	fatty-acid--CoA ligase
lmo0354-4	0	lmo0354	4	fatty-acid--CoA ligase
lmo0354-47	0	lmo0354	47	fatty-acid--CoA ligase
lmo0429-6	0	lmo0429	6	sugar hydrolase
lmo0354-52	0	lmo0354	52	fatty-acid--CoA ligase
lmo0354-55	0	lmo0354	55	fatty-acid--CoA ligase
lmo0354-560	0	lmo0354	560	fatty-acid--CoA ligase
lmo0354-57	0	lmo0354	57	fatty-acid--CoA ligase
lmo0354-6	0	lmo0354	6	fatty-acid--CoA ligase
lmo0354-64	0	lmo0354	64	fatty-acid--CoA ligase
lmo0354-68	0	lmo0354	68	fatty-acid--CoA ligase
lmo0429-68	0	lmo0429	68	sugar hydrolase
lmo0429-728	0	lmo0429	728	sugar hydrolase
lmo0392-2	0	lmo0392	2	hypothetical protein
lmo0392-27	0	lmo0392	27	hypothetical protein
lmo0392-28	0	lmo0392	28	hypothetical protein
lmo0272-6	0	lmo0272	6	hypothetical protein
lmo0287-14	0	lmo0287	14	two-component response regulator
lmo0287-2	0	lmo0287	2	two-component response regulator
lmo0285-17	0	lmo0285	17	lipoprotein
lmo0285-19	0	lmo0285	19	lipoprotein
lmo0285-2	0	lmo0285	2	lipoprotein
lmo0285-29	0	lmo0285	29	lipoprotein
lmo0285-337	0	lmo0285	337	lipoprotein
lmo0285-4	0	lmo0285	4	lipoprotein
lmo0285-95	0	lmo0285	95	lipoprotein
lmo0272-51	0	lmo0272	51	hypothetical protein
lmo0286-24	0	lmo0286	24	aminotransferase
lmo0272-2	0	lmo0272	2	hypothetical protein
lmo0272-22	0	lmo0272	22	hypothetical protein
lmo0272-25	0	lmo0272	25	hypothetical protein
lmo0272-28	0	lmo0272	28	hypothetical protein
lmo0272-38	0	lmo0272	38	hypothetical protein
lmo0272-4	0	lmo0272	4	hypothetical protein
lmo0272-46	0	lmo0272	46	hypothetical protein
lmo0272-48	0	lmo0272	48	hypothetical protein
lmo0272-5	0	lmo0272	5	hypothetical protein
lmo0286-30	0	lmo0286	30	aminotransferase
lmo0286-2	0	lmo0286	2	aminotransferase
lmo0259-14	0	lmo0259	14	DNA-directed RNA polymerase subunit beta'
lmo0288-68	0	lmo0288	68	two-component sensor histidine kinase
lmo0288-41	0	lmo0288	41	two-component sensor histidine kinase
lmo0288-46	0	lmo0288	46	two-component sensor histidine kinase
lmo0288-59	0	lmo0288	59	two-component sensor histidine kinase
lmo0288-6	0	lmo0288	6	two-component sensor histidine kinase
lmo0288-63	0	lmo0288	63	two-component sensor histidine kinase
lmo0288-635	0	lmo0288	635	two-component sensor histidine kinase
lmo0288-638	0	lmo0288	638	two-component sensor histidine kinase
lmo0288-65	0	lmo0288	65	two-component sensor histidine kinase
lmo0288-66	0	lmo0288	66	two-component sensor histidine kinase
lmo0286-44	0	lmo0286	44	aminotransferase
lmo0286-31	0	lmo0286	31	aminotransferase
lmo0286-498	0	lmo0286	498	aminotransferase
lmo0286-5	0	lmo0286	5	aminotransferase
lmo0286-500	0	lmo0286	500	aminotransferase
lmo0286-6	0	lmo0286	6	aminotransferase
lmo0286-62	0	lmo0286	62	aminotransferase
lmo0286-79	0	lmo0286	79	aminotransferase
lmo0286-37	0	lmo0286	37	aminotransferase
lmo0286-4	0	lmo0286	4	aminotransferase
lmo0286-343	0	lmo0286	343	aminotransferase
lmo0272-50	0	lmo0272	50	hypothetical protein
lmo0259-19	0	lmo0259	19	DNA-directed RNA polymerase subunit beta'
lmo0288-352	0	lmo0288	352	two-component sensor histidine kinase
lmo0256-28	0	lmo0256	28	hypothetical protein
lmo0258-2	0	lmo0258	2	DNA-directed RNA polymerase subunit beta
lmo0235-2	0	lmo0235	2	2-C-methyl-D-erythritol 4-phosphate cytidylyltransferase
lmo0235-3	0	lmo0235	3	2-C-methyl-D-erythritol 4-phosphate cytidylyltransferase
lmo0235-34	0	lmo0235	34	2-C-methyl-D-erythritol 4-phosphate cytidylyltransferase
lmo0235-4	0	lmo0235	4	2-C-methyl-D-erythritol 4-phosphate cytidylyltransferase
lmo0235-5	0	lmo0235	5	2-C-methyl-D-erythritol 4-phosphate cytidylyltransferase
lmo0256-4	0	lmo0256	4	hypothetical protein
lmo0256-15	0	lmo0256	15	hypothetical protein
lmo0256-2	0	lmo0256	2	hypothetical protein
lmo0256-3	0	lmo0256	3	hypothetical protein
lmo0258-219	0	lmo0258	219	DNA-directed RNA polymerase subunit beta
lmo0250-13	0	lmo0250	13	50S ribosomal protein L10
lmo0250-2	0	lmo0250	2	50S ribosomal protein L10
lmo0251-2	0	lmo0251	2	50S ribosomal protein L7/L12
lmo0251-7	0	lmo0251	7	50S ribosomal protein L7/L12
lmo0251-9	0	lmo0251	9	50S ribosomal protein L7/L12
lmo0271-6	0	lmo0271	6	phospho-beta-glucosidase
lmo0271-27	0	lmo0271	27	phospho-beta-glucosidase
lmo0271-37	0	lmo0271	37	phospho-beta-glucosidase
lmo0271-4	0	lmo0271	4	phospho-beta-glucosidase
lmo0258-3	0	lmo0258	3	DNA-directed RNA polymerase subunit beta
lmo0258-85	0	lmo0258	85	DNA-directed RNA polymerase subunit beta
lmo0259-2	0	lmo0259	2	DNA-directed RNA polymerase subunit beta'
lmo0259-69	0	lmo0259	69	DNA-directed RNA polymerase subunit beta'
lmo0259-356	0	lmo0259	356	DNA-directed RNA polymerase subunit beta'
lmo0259-36	0	lmo0259	36	DNA-directed RNA polymerase subunit beta'
lmo0259-4	0	lmo0259	4	DNA-directed RNA polymerase subunit beta'
lmo0259-425	0	lmo0259	425	DNA-directed RNA polymerase subunit beta'
lmo0259-43	0	lmo0259	43	DNA-directed RNA polymerase subunit beta'
lmo0259-52	0	lmo0259	52	DNA-directed RNA polymerase subunit beta'
lmo0259-6	0	lmo0259	6	DNA-directed RNA polymerase subunit beta'
lmo0259-62	0	lmo0259	62	DNA-directed RNA polymerase subunit beta'
lmo0259-628	0	lmo0259	628	DNA-directed RNA polymerase subunit beta'
lmo0259-75	0	lmo0259	75	DNA-directed RNA polymerase subunit beta'
lmo0258-607	0	lmo0258	607	DNA-directed RNA polymerase subunit beta
lmo0259-84	0	lmo0259	84	DNA-directed RNA polymerase subunit beta'
lmo0259-89	0	lmo0259	89	DNA-directed RNA polymerase subunit beta'
lmo0258-326	0	lmo0258	326	DNA-directed RNA polymerase subunit beta
lmo0258-33	0	lmo0258	33	DNA-directed RNA polymerase subunit beta
lmo0258-40	0	lmo0258	40	DNA-directed RNA polymerase subunit beta
lmo0258-5	0	lmo0258	5	DNA-directed RNA polymerase subunit beta
lmo0258-52	0	lmo0258	52	DNA-directed RNA polymerase subunit beta
lmo0258-58	0	lmo0258	58	DNA-directed RNA polymerase subunit beta
lmo0258-605	0	lmo0258	605	DNA-directed RNA polymerase subunit beta
lmo0288-4	0	lmo0288	4	two-component sensor histidine kinase
lmo0288-28	0	lmo0288	28	two-component sensor histidine kinase
lmo0392-3	0	lmo0392	3	hypothetical protein
lmo0282-3	0	lmo0282	3	hypothetical protein
lmo0404-196	0	lmo0404	196	hypothetical protein
lmo0403-2	0	lmo0403	2	hypothetical protein
lmo0403-3	0	lmo0403	3	hypothetical protein
lmo0403-4	0	lmo0403	4	hypothetical protein
lmo0282-4	0	lmo0282	4	hypothetical protein
lmo0282-16	0	lmo0282	16	hypothetical protein
lmo0282-2	0	lmo0282	2	hypothetical protein
lmo0282-20	0	lmo0282	20	hypothetical protein
lmo0282-24	0	lmo0282	24	hypothetical protein
lmo0282-31	0	lmo0282	31	hypothetical protein
lmo0404-2	0	lmo0404	2	hypothetical protein
lmo0282-35	0	lmo0282	35	hypothetical protein
lmo0281-317	0	lmo0281	317	hypothetical protein
lmo0281-4	0	lmo0281	4	hypothetical protein
lmo0281-2	0	lmo0281	2	hypothetical protein
lmo0281-28	0	lmo0281	28	hypothetical protein
lmo0281-13	0	lmo0281	13	hypothetical protein
lmo0283-17	0	lmo0283	17	ABC transporter permease
lmo0283-2	0	lmo0283	2	ABC transporter permease
lmo0283-207	0	lmo0283	207	ABC transporter permease
lmo0404-10	0	lmo0404	10	hypothetical protein
lmo0404-3	0	lmo0404	3	hypothetical protein
lmo0283-29	0	lmo0283	29	ABC transporter permease
lmo0408-4	0	lmo0408	4	hypothetical protein
lmo0393-2	0	lmo0393	2	hypothetical protein
lmo0393-4	0	lmo0393	4	hypothetical protein
lmo0393-5	0	lmo0393	5	hypothetical protein
lmo0394-2	0	lmo0394	2	P60 protein
lmo0394-34	0	lmo0394	34	P60 protein
lmo0408-131	0	lmo0408	131	hypothetical protein
lmo0408-15	0	lmo0408	15	hypothetical protein
lmo0408-2	0	lmo0408	2	hypothetical protein
lmo0408-25	0	lmo0408	25	hypothetical protein
lmo0408-46	0	lmo0408	46	hypothetical protein
lmo0413-8	0	lmo0413	8	hypothetical protein
lmo0406-2	0	lmo0406	2	hypothetical protein
lmo0406-226	0	lmo0406	226	hypothetical protein
lmo0406-3	0	lmo0406	3	hypothetical protein
lmo0406-4	0	lmo0406	4	hypothetical protein
lmo0407-10	0	lmo0407	10	hypothetical protein
lmo0407-16	0	lmo0407	16	hypothetical protein
lmo0407-2	0	lmo0407	2	hypothetical protein
lmo0407-3	0	lmo0407	3	hypothetical protein
lmo0413-2	0	lmo0413	2	hypothetical protein
lmo0283-24	0	lmo0283	24	ABC transporter permease
lmo0283-3	0	lmo0283	3	ABC transporter permease
lmo0288-27	0	lmo0288	27	two-component sensor histidine kinase
lmo0276-48	0	lmo0276	48	hypothetical protein
lmo0278-5	0	lmo0278	5	sugar ABC transporter ATP-binding protein
lmo0278-51	0	lmo0278	51	sugar ABC transporter ATP-binding protein
lmo0276-2	0	lmo0276	2	hypothetical protein
lmo0276-21	0	lmo0276	21	hypothetical protein
lmo0276-28	0	lmo0276	28	hypothetical protein
lmo0276-3	0	lmo0276	3	hypothetical protein
lmo0276-33	0	lmo0276	33	hypothetical protein
lmo0276-336	0	lmo0276	336	hypothetical protein
lmo0276-338	0	lmo0276	338	hypothetical protein
lmo0276-199	0	lmo0276	199	hypothetical protein
lmo0278-398	0	lmo0278	398	sugar ABC transporter ATP-binding protein
lmo0280-3	0	lmo0280	3	anaerobic ribonucleotide reductase activator protein
lmo0280-13	0	lmo0280	13	anaerobic ribonucleotide reductase activator protein
lmo0280-17	0	lmo0280	17	anaerobic ribonucleotide reductase activator protein
lmo0280-2	0	lmo0280	2	anaerobic ribonucleotide reductase activator protein
lmo0288-107	0	lmo0288	107	two-component sensor histidine kinase
lmo0288-16	0	lmo0288	16	two-component sensor histidine kinase
lmo0288-184	0	lmo0288	184	two-component sensor histidine kinase
lmo0288-2	0	lmo0288	2	two-component sensor histidine kinase
lmo0288-21	0	lmo0288	21	two-component sensor histidine kinase
lmo0278-4	0	lmo0278	4	sugar ABC transporter ATP-binding protein
lmo0278-38	0	lmo0278	38	sugar ABC transporter ATP-binding protein
lmo0283-30	0	lmo0283	30	ABC transporter permease
lmo0284-27	0	lmo0284	27	ABC transporter ATP-binding protein
lmo0283-39	0	lmo0283	39	ABC transporter permease
lmo0283-4	0	lmo0283	4	ABC transporter permease
lmo0283-5	0	lmo0283	5	ABC transporter permease
lmo0284-15	0	lmo0284	15	ABC transporter ATP-binding protein
lmo0284-114	0	lmo0284	114	ABC transporter ATP-binding protein
lmo0284-19	0	lmo0284	19	ABC transporter ATP-binding protein
lmo0284-2	0	lmo0284	2	ABC transporter ATP-binding protein
lmo0284-6	0	lmo0284	6	ABC transporter ATP-binding protein
lmo0284-20	0	lmo0284	20	ABC transporter ATP-binding protein
lmo0284-31	0	lmo0284	31	ABC transporter ATP-binding protein
lmo0278-3	0	lmo0278	3	sugar ABC transporter ATP-binding protein
lmo0284-4	0	lmo0284	4	ABC transporter ATP-binding protein
lmo0284-40	0	lmo0284	40	ABC transporter ATP-binding protein
lmo0284-42	0	lmo0284	42	ABC transporter ATP-binding protein
lmo0284-43	0	lmo0284	43	ABC transporter ATP-binding protein
lmo0284-50	0	lmo0284	50	ABC transporter ATP-binding protein
lmo0284-54	0	lmo0284	54	ABC transporter ATP-binding protein
lmo0278-23	0	lmo0278	23	sugar ABC transporter ATP-binding protein
lmo0278-2	0	lmo0278	2	sugar ABC transporter ATP-binding protein
lmo0278-28	0	lmo0278	28	sugar ABC transporter ATP-binding protein
lmo0348-32	0	lmo0348	32	dihydroxyacetone kinase
lmo0348-28	0	lmo0348	28	dihydroxyacetone kinase
lmo0027-38	0	lmo0027	38	PTS beta-glucoside transporter subunit IIABC
lmo0349-5	0	lmo0349	5	hypothetical protein
lmo0015-4	0	lmo0015	4	AA3-600 quinol oxidase subunit III
lmo0015-2	0	lmo0015	2	AA3-600 quinol oxidase subunit III
lmo0015-19	0	lmo0015	19	AA3-600 quinol oxidase subunit III
lmo0015-17	0	lmo0015	17	AA3-600 quinol oxidase subunit III
lmo0015-14	0	lmo0015	14	AA3-600 quinol oxidase subunit III
lmo0011-12	0	lmo0011	12	mevalonate diphosphate decarboxylase
lmo0011-13	0	lmo0011	13	mevalonate diphosphate decarboxylase
lmo0011-2	0	lmo0011	2	mevalonate diphosphate decarboxylase
lmo0011-21	0	lmo0011	21	mevalonate diphosphate decarboxylase
lmo0011-27	0	lmo0011	27	mevalonate diphosphate decarboxylase
lmo0011-3	0	lmo0011	3	mevalonate diphosphate decarboxylase
lmo0011-372	0	lmo0011	372	mevalonate diphosphate decarboxylase
lmo0011-375	0	lmo0011	375	mevalonate diphosphate decarboxylase
lmo0011-4	0	lmo0011	4	mevalonate diphosphate decarboxylase
lmo0011-6	0	lmo0011	6	mevalonate diphosphate decarboxylase
lmo0102-13	0	lmo0102	13	hypothetical protein
lmo0102-163	0	lmo0102	163	hypothetical protein
lmo0102-2	0	lmo0102	2	hypothetical protein
lmo0102-21	0	lmo0102	21	hypothetical protein
lmo0102-4	0	lmo0102	4	hypothetical protein
lmo0099-8	0	lmo0099	8	hypothetical protein
lmo0015-3	0	lmo0015	3	AA3-600 quinol oxidase subunit III
lmo0018-59	0	lmo0018	59	beta-glucosidase
lmo0018-5	0	lmo0018	5	beta-glucosidase
lmo0005-23	0	lmo0005	23	recombination protein F
lmo0003-4	0	lmo0003	4	hypothetical protein
lmo0003-10	0	lmo0003	10	hypothetical protein
lmo0003-14	0	lmo0003	14	hypothetical protein
lmo0003-18	0	lmo0003	18	hypothetical protein
lmo0003-2	0	lmo0003	2	hypothetical protein
lmo0003-3	0	lmo0003	3	hypothetical protein
lmo0003-452	0	lmo0003	452	hypothetical protein
lmo0005-12	0	lmo0005	12	recombination protein F
lmo0005-2	0	lmo0005	2	recombination protein F
lmo0005-3	0	lmo0005	3	recombination protein F
lmo0018-44	0	lmo0018	44	beta-glucosidase
lmo0005-324	0	lmo0005	324	recombination protein F
lmo0005-4	0	lmo0005	4	recombination protein F
lmo0018-40	0	lmo0018	40	beta-glucosidase
lmo0018-15	0	lmo0018	15	beta-glucosidase
lmo0018-2	0	lmo0018	2	beta-glucosidase
lmo0018-204	0	lmo0018	204	beta-glucosidase
lmo0018-29	0	lmo0018	29	beta-glucosidase
lmo0018-34	0	lmo0018	34	beta-glucosidase
lmo0018-35	0	lmo0018	35	beta-glucosidase
lmo0099-2	0	lmo0099	2	hypothetical protein
lmo0100-11	0	lmo0100	11	hypothetical protein
lmo0100-191	0	lmo0100	191	hypothetical protein
lmo0097-2	0	lmo0097	2	PTS mannose transporter subunit IIC
lmo0090-2	0	lmo0090	2	ATP synthase F0F1 subunit alpha
lmo0090-22	0	lmo0090	22	ATP synthase F0F1 subunit alpha
lmo0090-24	0	lmo0090	24	ATP synthase F0F1 subunit alpha
lmo0090-28	0	lmo0090	28	ATP synthase F0F1 subunit alpha
lmo0090-30	0	lmo0090	30	ATP synthase F0F1 subunit alpha
lmo0090-34	0	lmo0090	34	ATP synthase F0F1 subunit alpha
lmo0091-2	0	lmo0091	2	ATP synthase subunit gamma
lmo0091-3	0	lmo0091	3	ATP synthase subunit gamma
lmo0097-12	0	lmo0097	12	PTS mannose transporter subunit IIC
lmo0116-4	0	lmo0116	4	hypothetical protein
lmo0090-37	0	lmo0090	37	ATP synthase F0F1 subunit alpha
lmo0116-12	0	lmo0116	12	hypothetical protein
lmo0116-2	0	lmo0116	2	hypothetical protein
lmo0112-2	0	lmo0112	2	Fnr/Crp family transcriptional regulator
lmo0112-22	0	lmo0112	22	Fnr/Crp family transcriptional regulator
lmo0112-166	0	lmo0112	166	Fnr/Crp family transcriptional regulator
lmo0112-171	0	lmo0112	171	Fnr/Crp family transcriptional regulator
lmo0115-15	0	lmo0115	15	hypothetical protein
lmo0115-190	0	lmo0115	190	hypothetical protein
lmo0115-2	0	lmo0115	2	hypothetical protein
lmo0090-14	0	lmo0090	14	ATP synthase F0F1 subunit alpha
lmo0090-4	0	lmo0090	4	ATP synthase F0F1 subunit alpha
lmo0100-194	0	lmo0100	194	hypothetical protein
lmo0103-11	0	lmo0103	11	NADH oxidase
lmo0100-2	0	lmo0100	2	hypothetical protein
lmo0101-2	0	lmo0101	2	transcriptional regulator
lmo0101-21	0	lmo0101	21	transcriptional regulator
lmo0101-3	0	lmo0101	3	transcriptional regulator
lmo0101-4	0	lmo0101	4	transcriptional regulator
lmo0098-6	0	lmo0098	6	PTS mannose transporter subunit IID
lmo0098-20	0	lmo0098	20	PTS mannose transporter subunit IID
lmo0098-2	0	lmo0098	2	PTS mannose transporter subunit IID
lmo0098-199	0	lmo0098	199	PTS mannose transporter subunit IID
lmo0103-2	0	lmo0103	2	NADH oxidase
lmo0090-431	0	lmo0090	431	ATP synthase F0F1 subunit alpha
lmo0103-217	0	lmo0103	217	NADH oxidase
lmo0103-26	0	lmo0103	26	NADH oxidase
lmo0103-29	0	lmo0103	29	NADH oxidase
lmo0103-3	0	lmo0103	3	NADH oxidase
lmo0103-4	0	lmo0103	4	NADH oxidase
lmo0103-32	0	lmo0103	32	NADH oxidase
lmo0090-44	0	lmo0090	44	ATP synthase F0F1 subunit alpha
lmo0090-6	0	lmo0090	6	ATP synthase F0F1 subunit alpha
lmo0090-438	0	lmo0090	438	ATP synthase F0F1 subunit alpha
lmo0010-5	0	lmo0010	5	mevalonate kinase
lmo0010-4	0	lmo0010	4	mevalonate kinase
lmo0010-39	0	lmo0010	39	mevalonate kinase
lmo0024-3	0	lmo0024	3	PTS mannose transporter subunit IID
lmo0020-28	0	lmo0020	28	GntR family transcriptional regulator
lmo0020-3	0	lmo0020	3	GntR family transcriptional regulator
lmo0020-4	0	lmo0020	4	GntR family transcriptional regulator
lmo0020-2	0	lmo0020	2	GntR family transcriptional regulator
lmo0020-12	0	lmo0020	12	GntR family transcriptional regulator
lmo0022-2	0	lmo0022	2	PTS fructose transporter subunit IIB
lmo0022-3	0	lmo0022	3	PTS fructose transporter subunit IIB
lmo0024-18	0	lmo0024	18	PTS mannose transporter subunit IID
lmo0024-2	0	lmo0024	2	PTS mannose transporter subunit IID
lmo0024-43	0	lmo0024	43	PTS mannose transporter subunit IID
lmo0023-3	0	lmo0023	3	PTS fructose transporter subunit IIC
lmo0043-41	0	lmo0043	41	arginine deiminase
lmo0043-2	0	lmo0043	2	arginine deiminase
lmo0043-21	0	lmo0043	21	arginine deiminase
lmo0043-22	0	lmo0043	22	arginine deiminase
lmo0043-3	0	lmo0043	3	arginine deiminase
lmo0043-32	0	lmo0043	32	arginine deiminase
lmo0043-355	0	lmo0043	355	arginine deiminase
lmo0043-36	0	lmo0043	36	arginine deiminase
lmo0043-38	0	lmo0043	38	arginine deiminase
lmo0023-8	0	lmo0023	8	PTS fructose transporter subunit IIC
lmo0023-25	0	lmo0023	25	PTS fructose transporter subunit IIC
lmo0043-45	0	lmo0043	45	arginine deiminase
lmo0030-3	0	lmo0030	3	hypothetical protein
lmo0027-4	0	lmo0027	4	PTS beta-glucoside transporter subunit IIABC
lmo0027-42	0	lmo0027	42	PTS beta-glucoside transporter subunit IIABC
lmo0027-535	0	lmo0027	535	PTS beta-glucoside transporter subunit IIABC
lmo0030-13	0	lmo0030	13	hypothetical protein
lmo0030-2	0	lmo0030	2	hypothetical protein
lmo0030-22	0	lmo0030	22	hypothetical protein
lmo0030-23	0	lmo0030	23	hypothetical protein
lmo0030-24	0	lmo0030	24	hypothetical protein
lmo0030-252	0	lmo0030	252	hypothetical protein
lmo0030-31	0	lmo0030	31	hypothetical protein
lmo0023-24	0	lmo0023	24	PTS fructose transporter subunit IIC
lmo0031-13	0	lmo0031	13	LacI family transcription regulator
lmo0031-2	0	lmo0031	2	LacI family transcription regulator
lmo0031-17	0	lmo0031	17	LacI family transcription regulator
lmo0031-3	0	lmo0031	3	LacI family transcription regulator
lmo0031-336	0	lmo0031	336	LacI family transcription regulator
lmo0031-5	0	lmo0031	5	LacI family transcription regulator
lmo0023-18	0	lmo0023	18	PTS fructose transporter subunit IIC
lmo0023-2	0	lmo0023	2	PTS fructose transporter subunit IIC
lmo0023-22	0	lmo0023	22	PTS fructose transporter subunit IIC
lmo0043-4	0	lmo0043	4	arginine deiminase
lmo0043-52	0	lmo0043	52	arginine deiminase
lmo0010-3	0	lmo0010	3	mevalonate kinase
lmo0006-4	0	lmo0006	4	DNA gyrase subunit B
lmo0019-21	0	lmo0019	21	hypothetical protein
lmo0019-22	0	lmo0019	22	hypothetical protein
lmo0019-3	0	lmo0019	3	hypothetical protein
lmo0006-42	0	lmo0006	42	DNA gyrase subunit B
lmo0006-45	0	lmo0006	45	DNA gyrase subunit B
lmo0006-55	0	lmo0006	55	DNA gyrase subunit B
lmo0006-6	0	lmo0006	6	DNA gyrase subunit B
lmo0006-99	0	lmo0006	99	DNA gyrase subunit B
lmo0006-39	0	lmo0006	39	DNA gyrase subunit B
lmo0006-37	0	lmo0006	37	DNA gyrase subunit B
lmo0019-17	0	lmo0019	17	hypothetical protein
lmo0006-31	0	lmo0006	31	DNA gyrase subunit B
lmo0006-16	0	lmo0006	16	DNA gyrase subunit B
lmo0006-23	0	lmo0006	23	DNA gyrase subunit B
lmo0006-3	0	lmo0006	3	DNA gyrase subunit B
lmo0010-14	0	lmo0010	14	mevalonate kinase
lmo0010-15	0	lmo0010	15	mevalonate kinase
lmo0010-19	0	lmo0010	19	mevalonate kinase
lmo0010-2	0	lmo0010	2	mevalonate kinase
lmo0010-20	0	lmo0010	20	mevalonate kinase
lmo0019-2	0	lmo0019	2	hypothetical protein
lmo0019-16	0	lmo0019	16	hypothetical protein
lmo0043-6	0	lmo0043	6	arginine deiminase
lmo0034-5	0	lmo0034	5	PTS cellbiose transporter subunit IIC
lmo0035-25	0	lmo0035	25	glucosamine--fructose-6-phosphate aminotransferase
lmo0035-13	0	lmo0035	13	glucosamine--fructose-6-phosphate aminotransferase
lmo0035-14	0	lmo0035	14	glucosamine--fructose-6-phosphate aminotransferase
lmo0035-19	0	lmo0035	19	glucosamine--fructose-6-phosphate aminotransferase
lmo0035-2	0	lmo0035	2	glucosamine--fructose-6-phosphate aminotransferase
lmo0035-3	0	lmo0035	3	glucosamine--fructose-6-phosphate aminotransferase
lmo0716-75	0	lmo0716	75	flagellum-specific ATP synthase FliI
lmo0034-36	0	lmo0034	36	PTS cellbiose transporter subunit IIC
lmo0034-37	0	lmo0034	37	PTS cellbiose transporter subunit IIC
lmo0034-69	0	lmo0034	69	PTS cellbiose transporter subunit IIC
lmo0019-12	0	lmo0019	12	hypothetical protein
lmo0034-71	0	lmo0034	71	PTS cellbiose transporter subunit IIC
lmo0034-26	0	lmo0034	26	PTS cellbiose transporter subunit IIC
lmo0034-3	0	lmo0034	3	PTS cellbiose transporter subunit IIC
lmo0034-23	0	lmo0034	23	PTS cellbiose transporter subunit IIC
lmo0034-2	0	lmo0034	2	PTS cellbiose transporter subunit IIC
lmo0034-14	0	lmo0034	14	PTS cellbiose transporter subunit IIC
lmo0034-17	0	lmo0034	17	PTS cellbiose transporter subunit IIC
lmo0019-38	0	lmo0019	38	hypothetical protein
lmo0019-31	0	lmo0019	31	hypothetical protein
lmo0115-3	0	lmo0115	3	hypothetical protein
lmo0115-4	0	lmo0115	4	hypothetical protein
lmo0128-12	0	lmo0128	12	hypothetical protein
lmo0369-4	0	lmo0369	4	hypothetical protein
lmo0383-67	0	lmo0383	67	methylmalonate-semialdehyde dehydrogenase
lmo0383-75	0	lmo0383	75	methylmalonate-semialdehyde dehydrogenase
lmo0369-5	0	lmo0369	5	hypothetical protein
lmo0369-18	0	lmo0369	18	hypothetical protein
lmo0369-24	0	lmo0369	24	hypothetical protein
lmo0369-26	0	lmo0369	26	hypothetical protein
lmo0369-267	0	lmo0369	267	hypothetical protein
lmo0369-30	0	lmo0369	30	hypothetical protein
lmo0369-31	0	lmo0369	31	hypothetical protein
lmo0369-6	0	lmo0369	6	hypothetical protein
lmo0383-59	0	lmo0383	59	methylmalonate-semialdehyde dehydrogenase
lmo0368-5	0	lmo0368	5	hypothetical protein
lmo0368-6	0	lmo0368	6	hypothetical protein
lmo0368-46	0	lmo0368	46	hypothetical protein
lmo0368-4	0	lmo0368	4	hypothetical protein
lmo0368-33	0	lmo0368	33	hypothetical protein
lmo0368-3	0	lmo0368	3	hypothetical protein
lmo0368-14	0	lmo0368	14	hypothetical protein
lmo0368-2	0	lmo0368	2	hypothetical protein
lmo0368-224	0	lmo0368	224	hypothetical protein
lmo0383-6	0	lmo0383	6	methylmalonate-semialdehyde dehydrogenase
lmo0383-57	0	lmo0383	57	methylmalonate-semialdehyde dehydrogenase
lmo0389-2	0	lmo0389	2	low temperature requirement protein A
lmo0371-4	0	lmo0371	4	GntR family transcriptional regulator
lmo0371-60	0	lmo0371	60	GntR family transcriptional regulator
lmo0371-5	0	lmo0371	5	GntR family transcriptional regulator
lmo0371-46	0	lmo0371	46	GntR family transcriptional regulator
lmo0371-17	0	lmo0371	17	GntR family transcriptional regulator
lmo0371-174	0	lmo0371	174	GntR family transcriptional regulator
lmo0371-2	0	lmo0371	2	GntR family transcriptional regulator
lmo0371-24	0	lmo0371	24	GntR family transcriptional regulator
lmo0371-33	0	lmo0371	33	GntR family transcriptional regulator
lmo0371-34	0	lmo0371	34	GntR family transcriptional regulator
lmo0374-2	0	lmo0374	2	PTS beta-glucoside transporter subunit IIB
lmo0383-55	0	lmo0383	55	methylmalonate-semialdehyde dehydrogenase
lmo0374-26	0	lmo0374	26	PTS beta-glucoside transporter subunit IIB
lmo0383-2	0	lmo0383	2	methylmalonate-semialdehyde dehydrogenase
lmo0383-22	0	lmo0383	22	methylmalonate-semialdehyde dehydrogenase
lmo0383-29	0	lmo0383	29	methylmalonate-semialdehyde dehydrogenase
lmo0383-28	0	lmo0383	28	methylmalonate-semialdehyde dehydrogenase
lmo0383-36	0	lmo0383	36	methylmalonate-semialdehyde dehydrogenase
lmo0383-381	0	lmo0383	381	methylmalonate-semialdehyde dehydrogenase
lmo0383-4	0	lmo0383	4	methylmalonate-semialdehyde dehydrogenase
lmo0383-44	0	lmo0383	44	methylmalonate-semialdehyde dehydrogenase
lmo0368-25	0	lmo0368	25	hypothetical protein
lmo0389-12	0	lmo0389	12	low temperature requirement protein A
lmo0371-83	0	lmo0371	83	GntR family transcriptional regulator
lmo0385-5	0	lmo0385	5	IolC protein
lmo0388-12	0	lmo0388	12	hypothetical protein
lmo0388-2	0	lmo0388	2	hypothetical protein
lmo0388-9	0	lmo0388	9	hypothetical protein
lmo0385-2	0	lmo0385	2	IolC protein
lmo0385-104	0	lmo0385	104	IolC protein
lmo0385-24	0	lmo0385	24	IolC protein
lmo0385-36	0	lmo0385	36	IolC protein
lmo0385-46	0	lmo0385	46	IolC protein
lmo0385-48	0	lmo0385	48	IolC protein
lmo0385-50	0	lmo0385	50	IolC protein
lmo0387-221	0	lmo0387	221	hypothetical protein
lmo0385-56	0	lmo0385	56	IolC protein
lmo0385-62	0	lmo0385	62	IolC protein
lmo0385-83	0	lmo0385	83	IolC protein
lmo0385-86	0	lmo0385	86	IolC protein
lmo0349-4	0	lmo0349	4	hypothetical protein
lmo0349-12	0	lmo0349	12	hypothetical protein
lmo0349-17	0	lmo0349	17	hypothetical protein
lmo0349-2	0	lmo0349	2	hypothetical protein
lmo0349-3	0	lmo0349	3	hypothetical protein
lmo0387-3	0	lmo0387	3	hypothetical protein
lmo0387-2	0	lmo0387	2	hypothetical protein
lmo0389-24	0	lmo0389	24	low temperature requirement protein A
lmo0386-52	0	lmo0386	52	IolD protein
lmo0389-25	0	lmo0389	25	low temperature requirement protein A
lmo0389-27	0	lmo0389	27	low temperature requirement protein A
lmo0389-4	0	lmo0389	4	low temperature requirement protein A
lmo0386-62	0	lmo0386	62	IolD protein
lmo0386-218	0	lmo0386	218	IolD protein
lmo0386-28	0	lmo0386	28	IolD protein
lmo0386-4	0	lmo0386	4	IolD protein
lmo0386-44	0	lmo0386	44	IolD protein
lmo0386-47	0	lmo0386	47	IolD protein
lmo0386-56	0	lmo0386	56	IolD protein
lmo0386-108	0	lmo0386	108	IolD protein
lmo0386-59	0	lmo0386	59	IolD protein
lmo0386-6	0	lmo0386	6	IolD protein
lmo0386-66	0	lmo0386	66	IolD protein
lmo0386-137	0	lmo0386	137	IolD protein
lmo0386-73	0	lmo0386	73	IolD protein
lmo0386-81	0	lmo0386	81	IolD protein
lmo0386-91	0	lmo0386	91	IolD protein
lmo0386-2	0	lmo0386	2	IolD protein
lmo0386-112	0	lmo0386	112	IolD protein
lmo0371-52	0	lmo0371	52	GntR family transcriptional regulator
lmo0371-82	0	lmo0371	82	GntR family transcriptional regulator
lmo0128-13	0	lmo0128	13	hypothetical protein
lmo0052-13	0	lmo0052	13	hypothetical protein
lmo0055-2	0	lmo0055	2	adenylosuccinate synthetase
lmo0055-29	0	lmo0055	29	adenylosuccinate synthetase
lmo0055-36	0	lmo0055	36	adenylosuccinate synthetase
lmo0055-4	0	lmo0055	4	adenylosuccinate synthetase
lmo0055-5	0	lmo0055	5	adenylosuccinate synthetase
lmo0055-14	0	lmo0055	14	adenylosuccinate synthetase
lmo0059-11	0	lmo0059	11	hypothetical protein
lmo0059-2	0	lmo0059	2	hypothetical protein
lmo0052-2	0	lmo0052	2	hypothetical protein
lmo0052-17	0	lmo0052	17	hypothetical protein
lmo0110-5	0	lmo0110	5	lipase
lmo0052-21	0	lmo0052	21	hypothetical protein
lmo0052-22	0	lmo0052	22	hypothetical protein
lmo0052-26	0	lmo0052	26	hypothetical protein
lmo0052-29	0	lmo0052	29	hypothetical protein
lmo0052-3	0	lmo0052	3	hypothetical protein
lmo0052-33	0	lmo0052	33	hypothetical protein
lmo0052-4	0	lmo0052	4	hypothetical protein
lmo0044-1	0	lmo0044	1	30S ribosomal protein S6
lmo0046-1	0	lmo0046	1	30S ribosomal protein S18
lmo0110-72	0	lmo0110	72	lipase
lmo0110-47	0	lmo0110	47	lipase
lmo0048-126	0	lmo0048	126	sensor histidine kinase AgrB
lmo0111-2	0	lmo0111	2	hypothetical protein
lmo0128-2	0	lmo0128	2	hypothetical protein
lmo0128-3	0	lmo0128	3	hypothetical protein
lmo0128-4	0	lmo0128	4	hypothetical protein
lmo0128-7	0	lmo0128	7	hypothetical protein
lmo0128-91	0	lmo0128	91	hypothetical protein
lmo0111-5	0	lmo0111	5	hypothetical protein
lmo0111-4	0	lmo0111	4	hypothetical protein
lmo0111-14	0	lmo0111	14	hypothetical protein
lmo0111-18	0	lmo0111	18	hypothetical protein
lmo0111-24	0	lmo0111	24	hypothetical protein
lmo0110-45	0	lmo0110	45	lipase
lmo0111-26	0	lmo0111	26	hypothetical protein
lmo0111-33	0	lmo0111	33	hypothetical protein
lmo0110-424	0	lmo0110	424	lipase
lmo0110-14	0	lmo0110	14	lipase
lmo0110-2	0	lmo0110	2	lipase
lmo0110-22	0	lmo0110	22	lipase
lmo0110-30	0	lmo0110	30	lipase
lmo0110-35	0	lmo0110	35	lipase
lmo0110-4	0	lmo0110	4	lipase
lmo0046-36	0	lmo0046	36	30S ribosomal protein S18
lmo0048-18	0	lmo0048	18	sensor histidine kinase AgrB
lmo0372-95	0	lmo0372	95	beta-glucosidase
lmo0372-119	0	lmo0372	119	beta-glucosidase
lmo0087-3	0	lmo0087	3	hypothetical protein
lmo0087-173	0	lmo0087	173	hypothetical protein
lmo0087-19	0	lmo0087	19	hypothetical protein
lmo0087-2	0	lmo0087	2	hypothetical protein
lmo0087-21	0	lmo0087	21	hypothetical protein
lmo0087-219	0	lmo0087	219	hypothetical protein
lmo0083-13	0	lmo0083	13	MerR family transcriptional regulator
lmo0083-2	0	lmo0083	2	MerR family transcriptional regulator
lmo0372-52	0	lmo0372	52	beta-glucosidase
lmo0372-2	0	lmo0372	2	beta-glucosidase
lmo0087-36	0	lmo0087	36	hypothetical protein
lmo0372-35	0	lmo0372	35	beta-glucosidase
lmo0372-38	0	lmo0372	38	beta-glucosidase
lmo0372-4	0	lmo0372	4	beta-glucosidase
lmo0372-48	0	lmo0372	48	beta-glucosidase
lmo0372-51	0	lmo0372	51	beta-glucosidase
lmo0372-55	0	lmo0372	55	beta-glucosidase
lmo0372-6	0	lmo0372	6	beta-glucosidase
lmo0372-64	0	lmo0372	64	beta-glucosidase
lmo0372-94	0	lmo0372	94	beta-glucosidase
lmo0087-333	0	lmo0087	333	hypothetical protein
lmo0087-42	0	lmo0087	42	hypothetical protein
lmo0048-2	0	lmo0048	2	sensor histidine kinase AgrB
lmo0089-11	0	lmo0089	11	ATP synthase subunit delta
lmo0060-2	0	lmo0060	2	hypothetical protein
lmo0060-21	0	lmo0060	21	hypothetical protein
lmo0060-274	0	lmo0060	274	hypothetical protein
lmo0060-3	0	lmo0060	3	hypothetical protein
lmo0060-30	0	lmo0060	30	hypothetical protein
lmo0060-32	0	lmo0060	32	hypothetical protein
lmo0060-34	0	lmo0060	34	hypothetical protein
lmo0060-419	0	lmo0060	419	hypothetical protein
lmo0089-32	0	lmo0089	32	ATP synthase subunit delta
lmo0089-19	0	lmo0089	19	ATP synthase subunit delta
lmo0087-83	0	lmo0087	83	hypothetical protein
lmo0089-2	0	lmo0089	2	ATP synthase subunit delta
lmo0089-20	0	lmo0089	20	ATP synthase subunit delta
lmo0089-3	0	lmo0089	3	ATP synthase subunit delta
lmo0089-37	0	lmo0089	37	ATP synthase subunit delta
lmo0089-4	0	lmo0089	4	ATP synthase subunit delta
lmo0089-46	0	lmo0089	46	ATP synthase subunit delta
lmo0087-46	0	lmo0087	46	hypothetical protein
lmo0087-5	0	lmo0087	5	hypothetical protein
lmo0087-59	0	lmo0087	59	hypothetical protein
lmo0715-21	0	lmo0715	21	flagellar assembly protein FliH
lmo0727-527	0	lmo0727	527	glucosamine--fructose-6-phosphate aminotransferase
lmo0716-5	0	lmo0716	5	flagellum-specific ATP synthase FliI
lmo2417-27	0	lmo2417	27	ABC transporter substrate-binding protein
lmo2442-13	0	lmo2442	13	hypothetical protein
lmo2442-2	0	lmo2442	2	hypothetical protein
lmo2442-23	0	lmo2442	23	hypothetical protein
lmo2442-3	0	lmo2442	3	hypothetical protein
lmo2448-2	0	lmo2448	2	SsrA-binding protein
lmo2448-25	0	lmo2448	25	SsrA-binding protein
lmo2417-19	0	lmo2417	19	ABC transporter substrate-binding protein
lmo2417-2	0	lmo2417	2	ABC transporter substrate-binding protein
lmo2417-227	0	lmo2417	227	ABC transporter substrate-binding protein
lmo2417-3	0	lmo2417	3	ABC transporter substrate-binding protein
lmo2449-400	0	lmo2449	400	exoribonuclease RNase-R
lmo2417-38	0	lmo2417	38	ABC transporter substrate-binding protein
lmo2417-4	0	lmo2417	4	ABC transporter substrate-binding protein
lmo2415-5	0	lmo2415	5	ABC transporter ATP-binding protein
lmo2415-35	0	lmo2415	35	ABC transporter ATP-binding protein
lmo2415-4	0	lmo2415	4	ABC transporter ATP-binding protein
lmo2415-33	0	lmo2415	33	ABC transporter ATP-binding protein
lmo2415-3	0	lmo2415	3	ABC transporter ATP-binding protein
lmo2415-19	0	lmo2415	19	ABC transporter ATP-binding protein
lmo2415-2	0	lmo2415	2	ABC transporter ATP-binding protein
lmo2442-21	0	lmo2442	21	hypothetical protein
lmo2449-4	0	lmo2449	4	exoribonuclease RNase-R
lmo2416-17	0	lmo2416	17	hypothetical protein
lmo2449-63	0	lmo2449	63	exoribonuclease RNase-R
lmo2450-2	0	lmo2450	2	carboxylesterase
lmo2450-26	0	lmo2450	26	carboxylesterase
lmo2450-27	0	lmo2450	27	carboxylesterase
lmo2450-3	0	lmo2450	3	carboxylesterase
lmo2450-4	0	lmo2450	4	carboxylesterase
lmo2450-56	0	lmo2450	56	carboxylesterase
lmo2449-55	0	lmo2449	55	exoribonuclease RNase-R
lmo2449-56	0	lmo2449	56	exoribonuclease RNase-R
lmo2449-6	0	lmo2449	6	exoribonuclease RNase-R
lmo2449-64	0	lmo2449	64	exoribonuclease RNase-R
lmo2449-382	0	lmo2449	382	exoribonuclease RNase-R
lmo2449-73	0	lmo2449	73	exoribonuclease RNase-R
lmo2449-85	0	lmo2449	85	exoribonuclease RNase-R
lmo2449-44	0	lmo2449	44	exoribonuclease RNase-R
lmo2449-52	0	lmo2449	52	exoribonuclease RNase-R
lmo2449-43	0	lmo2449	43	exoribonuclease RNase-R
lmo2449-41	0	lmo2449	41	exoribonuclease RNase-R
lmo2449-133	0	lmo2449	133	exoribonuclease RNase-R
lmo2449-2	0	lmo2449	2	exoribonuclease RNase-R
lmo2449-380	0	lmo2449	380	exoribonuclease RNase-R
lmo2415-29	0	lmo2415	29	ABC transporter ATP-binding protein
lmo2416-2	0	lmo2416	2	hypothetical protein
lmo2390-240	0	lmo2390	240	hypothetical thioredoxine reductase
lmo2424-32	0	lmo2424	32	thioredoxin
lmo2427-10	0	lmo2427	10	cell division protein FtsW
lmo2427-14	0	lmo2427	14	cell division protein FtsW
lmo2427-4	0	lmo2427	4	cell division protein FtsW
lmo2427-5	0	lmo2427	5	cell division protein FtsW
lmo2427-65	0	lmo2427	65	cell division protein FtsW
lmo2424-6	0	lmo2424	6	thioredoxin
lmo2424-9	0	lmo2424	9	thioredoxin
lmo2424-5	0	lmo2424	5	thioredoxin
lmo2424-4	0	lmo2424	4	thioredoxin
lmo2424-2	0	lmo2424	2	thioredoxin
lmo2414-68	0	lmo2414	68	aminotransferase
lmo2424-15	0	lmo2424	15	thioredoxin
lmo2425-10	0	lmo2425	10	glycine cleavage system protein H
lmo2425-2	0	lmo2425	2	glycine cleavage system protein H
lmo2426-2	0	lmo2426	2	hypothetical protein
lmo2426-3	0	lmo2426	3	hypothetical protein
lmo2426-8	0	lmo2426	8	hypothetical protein
lmo2428-16	0	lmo2428	16	cell division protein FtsW
lmo2428-2	0	lmo2428	2	cell division protein FtsW
lmo2428-23	0	lmo2428	23	cell division protein FtsW
lmo2427-2	0	lmo2427	2	cell division protein FtsW
lmo2414-6	0	lmo2414	6	aminotransferase
lmo2416-3	0	lmo2416	3	hypothetical protein
lmo2418-22	0	lmo2418	22	ABC transporter permease
lmo2416-31	0	lmo2416	31	hypothetical protein
lmo2416-32	0	lmo2416	32	hypothetical protein
lmo2416-4	0	lmo2416	4	hypothetical protein
lmo2416-44	0	lmo2416	44	hypothetical protein
lmo2416-6	0	lmo2416	6	hypothetical protein
lmo2418-10	0	lmo2418	10	ABC transporter permease
lmo2418-15	0	lmo2418	15	ABC transporter permease
lmo2418-195	0	lmo2418	195	ABC transporter permease
lmo2418-2	0	lmo2418	2	ABC transporter permease
lmo2418-27	0	lmo2418	27	ABC transporter permease
lmo2414-495	0	lmo2414	495	aminotransferase
lmo2418-294	0	lmo2418	294	ABC transporter permease
lmo2418-3	0	lmo2418	3	ABC transporter permease
lmo2418-31	0	lmo2418	31	ABC transporter permease
lmo2414-2	0	lmo2414	2	aminotransferase
lmo2414-109	0	lmo2414	109	aminotransferase
lmo2414-26	0	lmo2414	26	aminotransferase
lmo2414-3	0	lmo2414	3	aminotransferase
lmo2414-4	0	lmo2414	4	aminotransferase
lmo2414-41	0	lmo2414	41	aminotransferase
lmo2450-19	0	lmo2450	19	carboxylesterase
lmo2450-20	0	lmo2450	20	carboxylesterase
lmo2431-5	0	lmo2431	5	ferrichrome ABC transporter substrate-binding protein
lmo2438-18	0	lmo2438	18	hypothetical protein
lmo2388-191	0	lmo2388	191	hypothetical protein
lmo2388-2	0	lmo2388	2	hypothetical protein
lmo2388-28	0	lmo2388	28	hypothetical protein
lmo2388-29	0	lmo2388	29	hypothetical protein
lmo2388-3	0	lmo2388	3	hypothetical protein
lmo2388-4	0	lmo2388	4	hypothetical protein
lmo2388-56	0	lmo2388	56	hypothetical protein
lmo2438-11	0	lmo2438	11	hypothetical protein
lmo2438-12	0	lmo2438	12	hypothetical protein
lmo2438-19	0	lmo2438	19	hypothetical protein
lmo2388-17	0	lmo2388	17	hypothetical protein
lmo2438-2	0	lmo2438	2	hypothetical protein
lmo2438-3	0	lmo2438	3	hypothetical protein
lmo2438-35	0	lmo2438	35	hypothetical protein
lmo2438-4	0	lmo2438	4	hypothetical protein
lmo2434-410	0	lmo2434	410	glutamate decarboxylase
lmo2434-414	0	lmo2434	414	glutamate decarboxylase
lmo2434-2	0	lmo2434	2	glutamate decarboxylase
lmo2434-3	0	lmo2434	3	glutamate decarboxylase
lmo2435-17	0	lmo2435	17	hypothetical protein
lmo2388-189	0	lmo2388	189	hypothetical protein
lmo2388-24	0	lmo2388	24	hypothetical protein
lmo2431-32	0	lmo2431	32	ferrichrome ABC transporter substrate-binding protein
lmo2389-3	0	lmo2389	3	NADH dehydrogenase
lmo2390-31	0	lmo2390	31	hypothetical thioredoxine reductase
lmo2390-34	0	lmo2390	34	hypothetical thioredoxine reductase
lmo2390-40	0	lmo2390	40	hypothetical thioredoxine reductase
lmo2390-43	0	lmo2390	43	hypothetical thioredoxine reductase
lmo2390-46	0	lmo2390	46	hypothetical thioredoxine reductase
lmo2390-56	0	lmo2390	56	hypothetical thioredoxine reductase
lmo2390-6	0	lmo2390	6	hypothetical thioredoxine reductase
lmo2389-4	0	lmo2389	4	NADH dehydrogenase
lmo2389-9	0	lmo2389	9	NADH dehydrogenase
lmo2389-351	0	lmo2389	351	NADH dehydrogenase
lmo2392-7	0	lmo2392	7	hypothetical protein
lmo2389-27	0	lmo2389	27	NADH dehydrogenase
lmo2389-225	0	lmo2389	225	NADH dehydrogenase
lmo2389-12	0	lmo2389	12	NADH dehydrogenase
lmo2389-13	0	lmo2389	13	NADH dehydrogenase
lmo2389-17	0	lmo2389	17	NADH dehydrogenase
lmo2389-18	0	lmo2389	18	NADH dehydrogenase
lmo2389-215	0	lmo2389	215	NADH dehydrogenase
lmo2392-2	0	lmo2392	2	hypothetical protein
lmo2392-3	0	lmo2392	3	hypothetical protein
lmo2435-7	0	lmo2435	7	hypothetical protein
lmo2435-8	0	lmo2435	8	hypothetical protein
lmo2436-13	0	lmo2436	13	transcription antiterminator
lmo2429-42	0	lmo2429	42	ferrichrome ABC transporter ATP-binding protein
lmo2430-13	0	lmo2430	13	ferrichrome ABC transporter permease
lmo2430-18	0	lmo2430	18	ferrichrome ABC transporter permease
lmo2430-182	0	lmo2430	182	ferrichrome ABC transporter permease
lmo2430-2	0	lmo2430	2	ferrichrome ABC transporter permease
lmo2430-3	0	lmo2430	3	ferrichrome ABC transporter permease
lmo2430-389	0	lmo2430	389	ferrichrome ABC transporter permease
lmo2430-4	0	lmo2430	4	ferrichrome ABC transporter permease
lmo2430-41	0	lmo2430	41	ferrichrome ABC transporter permease
lmo2429-5	0	lmo2429	5	ferrichrome ABC transporter ATP-binding protein
lmo2429-4	0	lmo2429	4	ferrichrome ABC transporter ATP-binding protein
lmo2436-8	0	lmo2436	8	transcription antiterminator
lmo2429-3	0	lmo2429	3	ferrichrome ABC transporter ATP-binding protein
lmo2429-28	0	lmo2429	28	ferrichrome ABC transporter ATP-binding protein
lmo2429-2	0	lmo2429	2	ferrichrome ABC transporter ATP-binding protein
lmo2429-210	0	lmo2429	210	ferrichrome ABC transporter ATP-binding protein
lmo2429-23	0	lmo2429	23	ferrichrome ABC transporter ATP-binding protein
lmo2431-13	0	lmo2431	13	ferrichrome ABC transporter substrate-binding protein
lmo2431-19	0	lmo2431	19	ferrichrome ABC transporter substrate-binding protein
lmo2431-2	0	lmo2431	2	ferrichrome ABC transporter substrate-binding protein
lmo2431-3	0	lmo2431	3	ferrichrome ABC transporter substrate-binding protein
lmo2430-5	0	lmo2430	5	ferrichrome ABC transporter permease
lmo2441-5	0	lmo2441	5	transcriptional regulator
lmo2441-46	0	lmo2441	46	transcriptional regulator
lmo2441-42	0	lmo2441	42	transcriptional regulator
lmo2437-2	0	lmo2437	2	hypothetical protein
lmo2437-5	0	lmo2437	5	hypothetical protein
lmo2439-2	0	lmo2439	2	hypothetical protein
lmo2439-3	0	lmo2439	3	hypothetical protein
lmo2439-8	0	lmo2439	8	hypothetical protein
lmo2433-68	0	lmo2433	68	acetylesterase
lmo2433-33	0	lmo2433	33	acetylesterase
lmo2433-2	0	lmo2433	2	acetylesterase
lmo2433-218	0	lmo2433	218	acetylesterase
lmo2433-24	0	lmo2433	24	acetylesterase
lmo2433-27	0	lmo2433	27	acetylesterase
lmo2441-2	0	lmo2441	2	transcriptional regulator
lmo2441-16	0	lmo2441	16	transcriptional regulator
lmo2441-3	0	lmo2441	3	transcriptional regulator
lmo2441-30	0	lmo2441	30	transcriptional regulator
lmo2441-32	0	lmo2441	32	transcriptional regulator
lmo2441-38	0	lmo2441	38	transcriptional regulator
lmo2441-4	0	lmo2441	4	transcriptional regulator
lmo2441-40	0	lmo2441	40	transcriptional regulator
lmo2428-3	0	lmo2428	3	cell division protein FtsW
lmo2421-13	0	lmo2421	13	two-component sensor histidine kinase
lmo2421-2	0	lmo2421	2	two-component sensor histidine kinase
lmo0553-13	0	lmo0553	13	hypothetical protein
lmo0556-377	0	lmo0556	377	phosphoglycerate mutase
lmo0556-4	0	lmo0556	4	phosphoglycerate mutase
lmo0556-45	0	lmo0556	45	phosphoglycerate mutase
lmo0556-5	0	lmo0556	5	phosphoglycerate mutase
lmo0556-50	0	lmo0556	50	phosphoglycerate mutase
lmo0556-6	0	lmo0556	6	phosphoglycerate mutase
lmo0556-72	0	lmo0556	72	phosphoglycerate mutase
lmo0553-8	0	lmo0553	8	hypothetical protein
lmo0553-24	0	lmo0553	24	hypothetical protein
lmo0553-14	0	lmo0553	14	hypothetical protein
lmo0556-31	0	lmo0556	31	phosphoglycerate mutase
lmo0553-2	0	lmo0553	2	hypothetical protein
lmo0546-2	0	lmo0546	2	NAD(P)-dependent oxidoreductase
lmo0546-18	0	lmo0546	18	NAD(P)-dependent oxidoreductase
lmo0546-36	0	lmo0546	36	NAD(P)-dependent oxidoreductase
lmo0546-45	0	lmo0546	45	NAD(P)-dependent oxidoreductase
lmo0543-2	0	lmo0543	2	PTS sorbitol transporter subunit IIBC
lmo0543-3	0	lmo0543	3	PTS sorbitol transporter subunit IIBC
lmo0543-32	0	lmo0543	32	PTS sorbitol transporter subunit IIBC
lmo0544-126	0	lmo0544	126	PTS sorbitol transporter subunit IIC
lmo0556-37	0	lmo0556	37	phosphoglycerate mutase
lmo0556-3	0	lmo0556	3	phosphoglycerate mutase
lmo0572-14	0	lmo0572	14	hypothetical protein
lmo0570-4	0	lmo0570	4	histidinol-phosphatase
lmo0572-2	0	lmo0572	2	hypothetical protein
lmo0570-32	0	lmo0570	32	histidinol-phosphatase
lmo0570-12	0	lmo0570	12	histidinol-phosphatase
lmo0570-17	0	lmo0570	17	histidinol-phosphatase
lmo0570-2	0	lmo0570	2	histidinol-phosphatase
lmo0570-24	0	lmo0570	24	histidinol-phosphatase
lmo0570-3	0	lmo0570	3	histidinol-phosphatase
lmo0570-351	0	lmo0570	351	histidinol-phosphatase
lmo0570-37	0	lmo0570	37	histidinol-phosphatase
lmo0570-5	0	lmo0570	5	histidinol-phosphatase
lmo0556-257	0	lmo0556	257	phosphoglycerate mutase
lmo0563-27	0	lmo0563	27	imidazole glycerol phosphate synthase subunit HisF
lmo0563-21	0	lmo0563	21	imidazole glycerol phosphate synthase subunit HisF
lmo0563-13	0	lmo0563	13	imidazole glycerol phosphate synthase subunit HisF
lmo0563-15	0	lmo0563	15	imidazole glycerol phosphate synthase subunit HisF
lmo0563-18	0	lmo0563	18	imidazole glycerol phosphate synthase subunit HisF
lmo0563-2	0	lmo0563	2	imidazole glycerol phosphate synthase subunit HisF
lmo0556-12	0	lmo0556	12	phosphoglycerate mutase
lmo0556-18	0	lmo0556	18	phosphoglycerate mutase
lmo0556-2	0	lmo0556	2	phosphoglycerate mutase
lmo0544-2	0	lmo0544	2	PTS sorbitol transporter subunit IIC
lmo0545-137	0	lmo0545	137	hypothetical protein
lmo0545-196	0	lmo0545	196	hypothetical protein
lmo0542-4	0	lmo0542	4	PTS sorbitol transporter subunit IIA
lmo0558-2	0	lmo0558	2	hypothetical protein
lmo0558-25	0	lmo0558	25	hypothetical protein
lmo0558-265	0	lmo0558	265	hypothetical protein
lmo0558-28	0	lmo0558	28	hypothetical protein
lmo0558-31	0	lmo0558	31	hypothetical protein
lmo0558-37	0	lmo0558	37	hypothetical protein
lmo0558-4	0	lmo0558	4	hypothetical protein
lmo0558-42	0	lmo0558	42	hypothetical protein
lmo0542-3	0	lmo0542	3	PTS sorbitol transporter subunit IIA
lmo0542-2	0	lmo0542	2	PTS sorbitol transporter subunit IIA
lmo0545-4	0	lmo0545	4	hypothetical protein
lmo0542-191	0	lmo0542	191	PTS sorbitol transporter subunit IIA
lmo0542-112	0	lmo0542	112	PTS sorbitol transporter subunit IIA
lmo0596-4	0	lmo0596	4	hypothetical protein
lmo0596-172	0	lmo0596	172	hypothetical protein
lmo0596-2	0	lmo0596	2	hypothetical protein
lmo0596-3	0	lmo0596	3	hypothetical protein
lmo0596-42	0	lmo0596	42	hypothetical protein
lmo0595-476	0	lmo0595	476	O-acetylhomoserine sulfhydrylase
lmo0595-48	0	lmo0595	48	O-acetylhomoserine sulfhydrylase
lmo0558-19	0	lmo0558	19	hypothetical protein
lmo0558-18	0	lmo0558	18	hypothetical protein
lmo0558-16	0	lmo0558	16	hypothetical protein
lmo0558-44	0	lmo0558	44	hypothetical protein
lmo0560-292	0	lmo0560	292	glutamate dehydrogenase
lmo0560-163	0	lmo0560	163	glutamate dehydrogenase
lmo0560-2	0	lmo0560	2	glutamate dehydrogenase
lmo0560-21	0	lmo0560	21	glutamate dehydrogenase
lmo0560-32	0	lmo0560	32	glutamate dehydrogenase
lmo0560-438	0	lmo0560	438	glutamate dehydrogenase
lmo0560-46	0	lmo0560	46	glutamate dehydrogenase
lmo0560-5	0	lmo0560	5	glutamate dehydrogenase
lmo0560-58	0	lmo0560	58	glutamate dehydrogenase
lmo0560-61	0	lmo0560	61	glutamate dehydrogenase
lmo0559-15	0	lmo0559	15	hypothetical protein
lmo0559-19	0	lmo0559	19	hypothetical protein
lmo0559-2	0	lmo0559	2	hypothetical protein
lmo0559-25	0	lmo0559	25	hypothetical protein
lmo0559-3	0	lmo0559	3	hypothetical protein
lmo0559-5	0	lmo0559	5	hypothetical protein
lmo0559-12	0	lmo0559	12	hypothetical protein
lmo0558-6	0	lmo0558	6	hypothetical protein
lmo0558-52	0	lmo0558	52	hypothetical protein
lmo0572-15	0	lmo0572	15	hypothetical protein
lmo0572-3	0	lmo0572	3	hypothetical protein
lmo2421-237	0	lmo2421	237	two-component sensor histidine kinase
lmo0567-23	0	lmo0567	23	histidinol dehydrogenase
lmo0566-9	0	lmo0566	9	imidazoleglycerol-phosphate dehydratase
lmo0566-25	0	lmo0566	25	imidazoleglycerol-phosphate dehydratase
lmo0566-6	0	lmo0566	6	imidazoleglycerol-phosphate dehydratase
lmo0566-20	0	lmo0566	20	imidazoleglycerol-phosphate dehydratase
lmo0566-2	0	lmo0566	2	imidazoleglycerol-phosphate dehydratase
lmo0566-13	0	lmo0566	13	imidazoleglycerol-phosphate dehydratase
lmo0566-153	0	lmo0566	153	imidazoleglycerol-phosphate dehydratase
lmo0567-17	0	lmo0567	17	histidinol dehydrogenase
lmo0567-2	0	lmo0567	2	histidinol dehydrogenase
lmo0567-302	0	lmo0567	302	histidinol dehydrogenase
lmo0568-3	0	lmo0568	3	ATP phosphoribosyltransferase
lmo0567-35	0	lmo0567	35	histidinol dehydrogenase
lmo0567-37	0	lmo0567	37	histidinol dehydrogenase
lmo0567-43	0	lmo0567	43	histidinol dehydrogenase
lmo0567-51	0	lmo0567	51	histidinol dehydrogenase
lmo0569-100	0	lmo0569	100	ATP phosphoribosyltransferase
lmo0569-101	0	lmo0569	101	ATP phosphoribosyltransferase
lmo0569-104	0	lmo0569	104	ATP phosphoribosyltransferase
lmo0569-105	0	lmo0569	105	ATP phosphoribosyltransferase
lmo0569-106	0	lmo0569	106	ATP phosphoribosyltransferase
lmo0568-8	0	lmo0568	8	ATP phosphoribosyltransferase
lmo0568-21	0	lmo0568	21	ATP phosphoribosyltransferase
lmo0572-34	0	lmo0572	34	hypothetical protein
lmo2422-2	0	lmo2422	2	two-component response regulator
lmo2421-26	0	lmo2421	26	two-component sensor histidine kinase
lmo2421-3	0	lmo2421	3	two-component sensor histidine kinase
lmo2421-30	0	lmo2421	30	two-component sensor histidine kinase
lmo2421-32	0	lmo2421	32	two-component sensor histidine kinase
lmo2421-36	0	lmo2421	36	two-component sensor histidine kinase
lmo2421-370	0	lmo2421	370	two-component sensor histidine kinase
lmo2421-4	0	lmo2421	4	two-component sensor histidine kinase
lmo2421-5	0	lmo2421	5	two-component sensor histidine kinase
lmo2422-161	0	lmo2422	161	two-component response regulator
lmo2422-28	0	lmo2422	28	two-component response regulator
lmo0568-2	0	lmo0568	2	ATP phosphoribosyltransferase
lmo2422-3	0	lmo2422	3	two-component response regulator
lmo2422-4	0	lmo2422	4	two-component response regulator
lmo2422-9	0	lmo2422	9	two-component response regulator
lmo1460-3	0	lmo1460	3	DNA repair protein RecO
lmo1460-2	0	lmo1460	2	DNA repair protein RecO
lmo1460-26	0	lmo1460	26	DNA repair protein RecO
[truncated: 10,329 more rows]

## Sheet: Table S5
Table S5. The importance of features for source prediction of L. monocytogenes lineage II
feature	importance	locus	type	product
lmo0673-1	26	lmo0673	1	hypothetical protein
lmo0558-9	18	lmo0558	9	hypothetical protein
lmo0559-6	16	lmo0559	6	hypothetical protein
lmo1783-1	11.5	lmo1783	1	50S ribosomal protein L20
lmo1582-5	10	lmo1582	5	hypothetical protein
lmo0095-8	9	lmo0095	8	hypothetical protein
lmo0710-1	8	lmo0710	1	flagellar basal-body rod protein FlgB
lmo1665-3	7.5	lmo1665	3	hypothetical protein
lmo2797-1	7	lmo2797	1	PTS mannitol transporter subunit IIA
lmo0687-4	6.5	lmo0687	4	hypothetical protein
lmo2702-6	5	lmo2702	6	recombination protein RecR
lmo0406-1	5	lmo0406	1	hypothetical protein
lmo1315-1	5	lmo1315	1	UDP pyrophosphate synthase
lmo2791-1	5	lmo2791	1	partition protein, ParA-like protein
lmo1141-1	4.5	lmo1141	1	uroporphyrin-III C-methyltransferase
lmo1547-1	4.5	lmo1547	1	rod shape-determining protein MreC
lmo1936-1	4.5	lmo1936	1	NAD(P)H-dependent glycerol-3-phosphate dehydrogenase
lmo1383-6	4.5	lmo1383	6	isopentenyl pyrophosphate isomerase
lmo2662-7	4	lmo2662	7	ribose 5-phosphate epimerase
lmo1805-5	4	lmo1805	5	ribonuclease III
lmo0163-1	4	lmo0163	1	hypothetical protein
lmo2572-4	4	lmo2572	4	dihydrofolate reductase subunit A
lmo1292-6	4	lmo1292	6	glycerophosphodiester phosphodiesterase
lmo0356-7	3.5	lmo0356	7	oxidoreductase
lmo1155-1	3.5	lmo1155	1	diol dehydratase subunit gamma
lmo1632-1	3.5	lmo1632	1	anthranilate synthase subunit beta
lmo2123-5	3	lmo2123	5	sugar ABC transporter permease
lmo2702-1	3	lmo2702	1	recombination protein RecR
lmo0593-1	3	lmo0593	1	formate transporter
lmo0216-1	3	lmo0216	1	hypothetical protein
lmo0199-1	3	lmo0199	1	ribose-phosphate pyrophosphokinase
lmo0566-3	3	lmo0566	3	imidazoleglycerol-phosphate dehydratase
lmo0091-5	3	lmo0091	5	ATP synthase subunit gamma
lmo0625-7	3	lmo0625	7	hypothetical protein
lmo1042-1	3	lmo1042	1	molybdopterin biosynthesis protein MoeA
lmo1709-9	3	lmo1709	9	methionine aminopeptidase
lmo0914-3	3	lmo0914	3	PTS sugar transporter subunit IIB
lmo2256-1	2.5	lmo2256	1	hypothetical protein
lmo0053-4	2.5	lmo0053	4	50S ribosomal protein L9
lmo2427-1	2.5	lmo2427	1	cell division protein FtsW
lmo2441-11	2.5	lmo2441	11	transcriptional regulator
lmo1297-1	2	lmo1297	1	aluminum resistance protein
lmo1806-1	2	lmo1806	1	acyl carrier protein
lmo2712-1	2	lmo2712	1	gluconate kinase
lmo1140-1	2	lmo1140	1	hypothetical protein
lmo2389-1	2	lmo2389	1	NADH dehydrogenase
lmo1889-1	2	lmo1889	1	hypothetical protein
lmo0299-7	2	lmo0299	7	PTS beta-glucoside transporter subunit IIB
lmo1592-1	2	lmo1592	1	thiamine biosynthesis protein ThiI
lmo0673-6	2	lmo0673	6	hypothetical protein
lmo2674-5	1.5	lmo2674	5	ribose-5-phosphate isomerase B
lmo1944-4	1.5	lmo1944	4	ferredoxin
lmo0570-1	1.5	lmo0570	1	histidinol-phosphatase
lmo2692-7	1.5	lmo2692	7	hypothetical protein
lmo2165-5	1.5	lmo2165	5	Crp/Fnr family transcriptional regulator
lmo0207-1	1.5	lmo0207	1	hypothetical protein
lmo2514-5	1.5	lmo2514	5	hypothetical protein
lmo1041-1	1.5	lmo1041	1	molybdate ABC transporter substrate-binding protein
lmo0672-1	1.5	lmo0672	1	hypothetical protein
lmo1185-3	1.5	lmo1185	3	PduT protein
lmo2678-6	1.5	lmo2678	6	XRE family transcriptional regulator
lmo2714-7	1.5	lmo2714	7	pepdidoglycan bound protein
lmo0867-4	1.5	lmo0867	4	hypothetical protein
lmo2041-11	1.5	lmo2041	11	S-adenosyl-methyltransferase MraW
lmo2406-1	1.5	lmo2406	1	hypothetical protein
lmo2838-7	1.5	lmo2838	7	sugar ABC transporter permease
lmo0896-4	1.5	lmo0896	4	indirect negative regulation of sigma B dependant gene expression (serine phosphatase)
lmo0352-7	1.5	lmo0352	7	DeoR family transcriptional regulator
lmo2120-1	1	lmo2120	1	hypothetical protein
lmo2575-1	1	lmo2575	1	cation transporter
lmo2562-4	1	lmo2562	4	hypothetical protein
lmo0929-1	1	lmo0929	1	sortase
lmo1303-6	1	lmo1303	6	cell division suppressor
lmo1556-1	1	lmo1556	1	porphobilinogen deaminase
lmo2094-6	1	lmo2094	6	L-fuculose-phosphate aldolase
lmo0706-7	1	lmo0706	7	flagellar hook-associated protein FlgL
lmo0894-3	1	lmo0894	3	serine-protein kinase RsbW
lmo0167-7	1	lmo0167	7	hypothetical protein
lmo1981-5	1	lmo1981	5	hypothetical protein
lmo1424-1	1	lmo1424	1	manganese transporter
lmo0874-1	1	lmo0874	1	PTS sugar transporter subunit IIA
lmo1415-17	1	lmo1415	17	hydroxy-3-methylglutaryl-CoA synthase
lmo0015-1	1	lmo0015	1	AA3-600 quinol oxidase subunit III
lmo0983-7	1	lmo0983	7	glutathione peroxidase
lmo1416-5	1	lmo1416	5	hypothetical protein
lmo1460-1	1	lmo1460	1	DNA repair protein RecO
lmo2390-14	1	lmo2390	14	hypothetical thioredoxine reductase
lmo0693-1	1	lmo0693	1	flagellar motor switch protein FliN
lmo2383-3	1	lmo2383	3	monovalent cation/H+ antiporter subunit F
lmo2680-1	1	lmo2680	1	potassium-transporting ATPase subunit C
lmo2459-10	1	lmo2459	10	glyceraldehyde-3-phosphate dehydrogenase
lmo1604-6	1	lmo1604	6	2-cys peroxiredoxin
lmo0023-1	1	lmo0023	1	PTS fructose transporter subunit IIC
lmo1407-1	1	lmo1407	1	pyruvate-formate lyase activating enzyme
lmo0568-1	1	lmo0568	1	ATP phosphoribosyltransferase
lmo1145-1	1	lmo1145	1	PduV protein
lmo1377-1	1	lmo1377	1	two-component response regulator
lmo2853-3	1	lmo2853	3	hypothetical protein
lmo2482-4	0.5	lmo2482	4	prolipoprotein diacylglyceryl transferase
lmo0250-1	0.5	lmo0250	1	50S ribosomal protein L10
lmo1896-7	0.5	lmo1896	7	asparaginyl-tRNA synthetase
lmo1831-4	0.5	lmo1831	4	orotate phosphoribosyltransferase
lmo2254-7	0.5	lmo2254	7	hypothetical protein
lmo1580-4	0.5	lmo1580	4	hypothetical protein
lmo1914-4	0.5	lmo1914	4	hypothetical protein
lmo1639-5	0.5	lmo1639	5	DNA-3-methyladenine glycosidase
lmo0191-5	0.5	lmo0191	5	phospho-beta-glucosidase
lmo1595-8	0.5	lmo1595	8	hypothetical protein
lmo0345-4	0.5	lmo0345	4	sugar-phosphate isomerase
lmo1944-1	0.5	lmo1944	1	ferredoxin
lmo1304-1	0.5	lmo1304	1	hypothetical protein
lmo0016-1	0.5	lmo0016	1	quinol oxidase aa3-600 subunit IV
lmo0176-1	0.5	lmo0176	1	glucose transporter
lmo1919-6	0.5	lmo1919	6	hypothetical protein
lmo2584-6	0.5	lmo2584	6	formate dehydrogenase accessory protein
lmo2114-4	0.5	lmo2114	4	ABC transporter ATP-binding protein
lmo1301-2	0.5	lmo1301	2	hypothetical protein
lmo1039-1	0.5	lmo1039	1	ABC transporter ATP-binding protein
lmo0101-7	0.5	lmo0101	7	transcriptional regulator
lmo0484-10	0.5	lmo0484	10	heme-degrading monooxygenase IsdG
lmo0836-1	0.5	lmo0836	1	phosphate-starvation-inducible protein PsiE
lmo1250-1	0.5	lmo1250	1	antibiotic resistance protein
lmo0187-4	0.5	lmo0187	4	hypothetical protein
lmo1012-1	0.5	lmo1012	1	N-acyl-L-amino acid amidohydrolase
lmo2165-24	0.5	lmo2165	24	Crp/Fnr family transcriptional regulator
lmo0098-3	0.5	lmo0098	3	PTS mannose transporter subunit IID
lmo1679-11	0.5	lmo1679	11	cystathionine beta-lyase
lmo2051-12	0.5	lmo2051	12	hypothetical protein
lmo1164-8	0.5	lmo1164	8	ATP:cob(I)alamin adenosyltransferase PduO
lmo1496-1	0.5	lmo1496	1	transcription elongation factor GreA
lmo1618-6	0.5	lmo1618	6	MarR family transcriptional regulator
lmo0533-8	0.5	lmo0533	8	hypothetical protein
lmo1935-1	0.5	lmo1935	1	protein-tyrosine/serine phosphatase
lmo0591-1	0.5	lmo0591	1	hypothetical protein
lmo1510-1	0.5	lmo1510	1	hypothetical protein
lmo1950-1	0.5	lmo1950	1	hypothetical protein
lmo2377-7	0.5	lmo2377	7	multidrug transporter
lmo1272-1	0.5	lmo1272	1	ribosomal biogenesis GTPase
lmo2402-1	0.5	lmo2402	1	hypothetical protein
lmo0351-1	0.5	lmo0351	1	phosphotransferase mannnose-specific family component IIA
lmo0212-17	0	lmo0212	17	hypothetical protein
lmo0212-30	0	lmo0212	30	hypothetical protein
lmo0212-16	0	lmo0212	16	hypothetical protein
lmo0212-19	0	lmo0212	19	hypothetical protein
lmo0205-25	0	lmo0205	25	phospholipase C
lmo0212-23	0	lmo0212	23	hypothetical protein
lmo0205-17	0	lmo0205	17	phospholipase C
lmo0212-152	0	lmo0212	152	hypothetical protein
lmo0205-154	0	lmo0205	154	phospholipase C
lmo0221-9	0	lmo0221	9	pantothenate kinase
lmo0205-1	0	lmo0205	1	phospholipase C
lmo0198-26	0	lmo0198	26	bifunctional N-acetylglucosamine-1-phosphate uridyltransferase/glucosamine-1-phosphate acetyltransferase
lmo0205-298	0	lmo0205	298	phospholipase C
lmo0198-206	0	lmo0198	206	bifunctional N-acetylglucosamine-1-phosphate uridyltransferase/glucosamine-1-phosphate acetyltransferase
lmo0221-85	0	lmo0221	85	pantothenate kinase
lmo0221-7	0	lmo0221	7	pantothenate kinase
lmo0198-20	0	lmo0198	20	bifunctional N-acetylglucosamine-1-phosphate uridyltransferase/glucosamine-1-phosphate acetyltransferase
lmo0198-193	0	lmo0198	193	bifunctional N-acetylglucosamine-1-phosphate uridyltransferase/glucosamine-1-phosphate acetyltransferase
lmo0198-179	0	lmo0198	179	bifunctional N-acetylglucosamine-1-phosphate uridyltransferase/glucosamine-1-phosphate acetyltransferase
lmo0198-13	0	lmo0198	13	bifunctional N-acetylglucosamine-1-phosphate uridyltransferase/glucosamine-1-phosphate acetyltransferase
lmo0198-11	0	lmo0198	11	bifunctional N-acetylglucosamine-1-phosphate uridyltransferase/glucosamine-1-phosphate acetyltransferase
lmo0221-5	0	lmo0221	5	pantothenate kinase
lmo0221-6	0	lmo0221	6	pantothenate kinase
lmo0198-1	0	lmo0198	1	bifunctional N-acetylglucosamine-1-phosphate uridyltransferase/glucosamine-1-phosphate acetyltransferase
lmo0205-297	0	lmo0205	297	phospholipase C
lmo0202-1	0	lmo0202	1	listeriolysin O precursor
lmo0212-15	0	lmo0212	15	hypothetical protein
lmo0202-21	0	lmo0202	21	listeriolysin O precursor
lmo0202-38	0	lmo0202	38	listeriolysin O precursor
lmo0202-259	0	lmo0202	259	listeriolysin O precursor
lmo0211-3	0	lmo0211	3	50S ribosomal protein L25
lmo0202-24	0	lmo0202	24	listeriolysin O precursor
lmo0211-6	0	lmo0211	6	50S ribosomal protein L25
lmo0211-79	0	lmo0211	79	50S ribosomal protein L25
lmo0211-8	0	lmo0211	8	50S ribosomal protein L25
lmo0212-5	0	lmo0212	5	hypothetical protein
lmo0202-235	0	lmo0202	235	listeriolysin O precursor
lmo0202-234	0	lmo0202	234	listeriolysin O precursor
lmo0212-6	0	lmo0212	6	hypothetical protein
lmo0212-8	0	lmo0212	8	hypothetical protein
lmo0202-232	0	lmo0202	232	listeriolysin O precursor
lmo0202-23	0	lmo0202	23	listeriolysin O precursor
lmo0202-20	0	lmo0202	20	listeriolysin O precursor
lmo0205-6	0	lmo0205	6	phospholipase C
lmo0212-46	0	lmo0212	46	hypothetical protein
lmo0202-176	0	lmo0202	176	listeriolysin O precursor
lmo0212-4	0	lmo0212	4	hypothetical protein
lmo0212-282	0	lmo0212	282	hypothetical protein
lmo0212-1	0	lmo0212	1	hypothetical protein
lmo0202-14	0	lmo0202	14	listeriolysin O precursor
lmo0212-10	0	lmo0212	10	hypothetical protein
lmo0202-13	0	lmo0202	13	listeriolysin O precursor
lmo0202-11	0	lmo0202	11	listeriolysin O precursor
lmo0202-10	0	lmo0202	10	listeriolysin O precursor
lmo0212-137	0	lmo0212	137	hypothetical protein
lmo0212-14	0	lmo0212	14	hypothetical protein
lmo0198-346	0	lmo0198	346	bifunctional N-acetylglucosamine-1-phosphate uridyltransferase/glucosamine-1-phosphate acetyltransferase
lmo0205-9	0	lmo0205	9	phospholipase C
lmo0198-230	0	lmo0198	230	bifunctional N-acetylglucosamine-1-phosphate uridyltransferase/glucosamine-1-phosphate acetyltransferase
lmo0198-9	0	lmo0198	9	bifunctional N-acetylglucosamine-1-phosphate uridyltransferase/glucosamine-1-phosphate acetyltransferase
lmo0198-38	0	lmo0198	38	bifunctional N-acetylglucosamine-1-phosphate uridyltransferase/glucosamine-1-phosphate acetyltransferase
lmo0215-7	0	lmo0215	7	hypothetical protein
lmo0208-1	0	lmo0208	1	hypothetical protein
lmo0208-77	0	lmo0208	77	hypothetical protein
lmo0208-9	0	lmo0208	9	hypothetical protein
lmo0220-116	0	lmo0220	116	cell division protein FtsH
lmo0215-270	0	lmo0215	270	hypothetical protein
lmo0215-292	0	lmo0215	292	hypothetical protein
lmo0215-35	0	lmo0215	35	hypothetical protein
lmo0215-37	0	lmo0215	37	hypothetical protein
lmo0215-48	0	lmo0215	48	hypothetical protein
lmo0215-506	0	lmo0215	506	hypothetical protein
lmo0220-10	0	lmo0220	10	cell division protein FtsH
lmo0220-1	0	lmo0220	1	cell division protein FtsH
lmo0220-105	0	lmo0220	105	cell division protein FtsH
lmo0215-54	0	lmo0215	54	hypothetical protein
lmo0220-13	0	lmo0220	13	cell division protein FtsH
lmo0215-264	0	lmo0215	264	hypothetical protein
lmo0220-17	0	lmo0220	17	cell division protein FtsH
lmo0220-8	0	lmo0220	8	cell division protein FtsH
lmo0215-8	0	lmo0215	8	hypothetical protein
lmo0217-1	0	lmo0217	1	DivIC protein
lmo0220-7	0	lmo0220	7	cell division protein FtsH
lmo0217-15	0	lmo0217	15	DivIC protein
lmo0217-63	0	lmo0217	63	DivIC protein
lmo0220-67	0	lmo0220	67	cell division protein FtsH
lmo0202-40	0	lmo0202	40	listeriolysin O precursor
lmo0220-470	0	lmo0220	470	cell division protein FtsH
lmo0220-46	0	lmo0220	46	cell division protein FtsH
lmo0217-97	0	lmo0217	97	DivIC protein
lmo0220-38	0	lmo0220	38	cell division protein FtsH
lmo0220-205	0	lmo0220	205	cell division protein FtsH
lmo0192-1	0	lmo0192	1	PurR family transcriptional regulator
lmo0192-199	0	lmo0192	199	PurR family transcriptional regulator
lmo0221-1	0	lmo0221	1	pantothenate kinase
lmo0221-34	0	lmo0221	34	pantothenate kinase
lmo0220-264	0	lmo0220	264	cell division protein FtsH
lmo0198-8	0	lmo0198	8	bifunctional N-acetylglucosamine-1-phosphate uridyltransferase/glucosamine-1-phosphate acetyltransferase
lmo0221-116	0	lmo0221	116	pantothenate kinase
lmo0198-7	0	lmo0198	7	bifunctional N-acetylglucosamine-1-phosphate uridyltransferase/glucosamine-1-phosphate acetyltransferase
lmo0198-60	0	lmo0198	60	bifunctional N-acetylglucosamine-1-phosphate uridyltransferase/glucosamine-1-phosphate acetyltransferase
lmo0221-14	0	lmo0221	14	pantothenate kinase
lmo0198-57	0	lmo0198	57	bifunctional N-acetylglucosamine-1-phosphate uridyltransferase/glucosamine-1-phosphate acetyltransferase
lmo0221-145	0	lmo0221	145	pantothenate kinase
lmo0221-17	0	lmo0221	17	pantothenate kinase
lmo0198-45	0	lmo0198	45	bifunctional N-acetylglucosamine-1-phosphate uridyltransferase/glucosamine-1-phosphate acetyltransferase
lmo0221-23	0	lmo0221	23	pantothenate kinase
lmo0221-252	0	lmo0221	252	pantothenate kinase
lmo0221-253	0	lmo0221	253	pantothenate kinase
lmo0221-294	0	lmo0221	294	pantothenate kinase
lmo0215-11	0	lmo0215	11	hypothetical protein
lmo0192-6	0	lmo0192	6	PurR family transcriptional regulator
lmo0197-9	0	lmo0197	9	regulatory protein SpoVG
lmo0215-14	0	lmo0215	14	hypothetical protein
lmo0215-21	0	lmo0215	21	hypothetical protein
lmo0197-39	0	lmo0197	39	regulatory protein SpoVG
lmo0197-1	0	lmo0197	1	regulatory protein SpoVG
lmo0193-7	0	lmo0193	7	hypothetical protein
lmo0193-250	0	lmo0193	250	hypothetical protein
lmo0193-19	0	lmo0193	19	hypothetical protein
lmo0215-26	0	lmo0215	26	hypothetical protein
lmo0193-16	0	lmo0193	16	hypothetical protein
lmo0215-22	0	lmo0215	22	hypothetical protein
lmo0193-14	0	lmo0193	14	hypothetical protein
lmo0215-263	0	lmo0215	263	hypothetical protein
lmo0193-1	0	lmo0193	1	hypothetical protein
lmo0220-50	0	lmo0220	50	cell division protein FtsH
lmo0203-1	0	lmo0203	1	Zinc metalloproteinase precursor
lmo0202-41	0	lmo0202	41	listeriolysin O precursor
lmo0128-27	0	lmo0128	27	hypothetical protein
lmo0110-23	0	lmo0110	23	lipase
lmo0110-230	0	lmo0110	230	lipase
lmo0110-29	0	lmo0110	29	lipase
lmo0110-31	0	lmo0110	31	lipase
lmo0110-325	0	lmo0110	325	lipase
lmo0128-1	0	lmo0128	1	hypothetical protein
lmo0128-10	0	lmo0128	10	hypothetical protein
lmo0128-11	0	lmo0128	11	hypothetical protein
lmo0128-14	0	lmo0128	14	hypothetical protein
lmo0128-5	0	lmo0128	5	hypothetical protein
lmo0110-21	0	lmo0110	21	lipase
lmo0128-84	0	lmo0128	84	hypothetical protein
lmo0128-85	0	lmo0128	85	hypothetical protein
lmo0128-96	0	lmo0128	96	hypothetical protein
lmo0130-314	0	lmo0130	314	5'-nucleotidase
lmo0130-317	0	lmo0130	317	5'-nucleotidase
lmo0130-33	0	lmo0130	33	5'-nucleotidase
lmo0130-330	0	lmo0130	330	5'-nucleotidase
lmo0130-338	0	lmo0130	338	5'-nucleotidase
lmo0130-362	0	lmo0130	362	5'-nucleotidase
lmo0110-226	0	lmo0110	226	lipase
lmo0110-13	0	lmo0110	13	lipase
lmo0104-1	0	lmo0104	1	hypothetical protein
lmo0104-98	0	lmo0104	98	hypothetical protein
lmo0104-147	0	lmo0104	147	hypothetical protein
lmo0104-19	0	lmo0104	19	hypothetical protein
lmo0104-2	0	lmo0104	2	hypothetical protein
lmo0104-23	0	lmo0104	23	hypothetical protein
lmo0104-26	0	lmo0104	26	hypothetical protein
lmo0104-3	0	lmo0104	3	hypothetical protein
lmo0104-4	0	lmo0104	4	hypothetical protein
lmo0104-55	0	lmo0104	55	hypothetical protein
lmo0104-6	0	lmo0104	6	hypothetical protein
lmo0110-39	0	lmo0110	39	lipase
lmo0110-32	0	lmo0110	32	lipase
lmo0110-400	0	lmo0110	400	lipase
lmo0110-42	0	lmo0110	42	lipase
lmo0110-420	0	lmo0110	420	lipase
lmo0110-55	0	lmo0110	55	lipase
lmo0110-6	0	lmo0110	6	lipase
lmo0110-66	0	lmo0110	66	lipase
lmo0110-7	0	lmo0110	7	lipase
lmo0110-38	0	lmo0110	38	lipase
lmo0110-37	0	lmo0110	37	lipase
lmo0130-41	0	lmo0130	41	5'-nucleotidase
lmo0130-47	0	lmo0130	47	5'-nucleotidase
lmo0130-49	0	lmo0130	49	5'-nucleotidase
lmo0116-24	0	lmo0116	24	hypothetical protein
lmo0116-26	0	lmo0116	26	hypothetical protein
lmo0116-28	0	lmo0116	28	hypothetical protein
lmo0116-30	0	lmo0116	30	hypothetical protein
lmo0116-42	0	lmo0116	42	hypothetical protein
lmo0116-5	0	lmo0116	5	hypothetical protein
lmo0116-6	0	lmo0116	6	hypothetical protein
lmo0116-7	0	lmo0116	7	hypothetical protein
lmo0116-88	0	lmo0116	88	hypothetical protein
lmo0116-25	0	lmo0116	25	hypothetical protein
lmo0116-23	0	lmo0116	23	hypothetical protein
lmo0130-6	0	lmo0130	6	5'-nucleotidase
lmo0116-22	0	lmo0116	22	hypothetical protein
lmo0116-1	0	lmo0116	1	hypothetical protein
lmo0116-11	0	lmo0116	11	hypothetical protein
lmo0116-115	0	lmo0116	115	hypothetical protein
lmo0116-125	0	lmo0116	125	hypothetical protein
lmo0116-126	0	lmo0116	126	hypothetical protein
lmo0116-14	0	lmo0116	14	hypothetical protein
lmo0116-150	0	lmo0116	150	hypothetical protein
lmo0115-1	0	lmo0115	1	hypothetical protein
lmo0114-8	0	lmo0114	8	repressor C1
lmo0114-3	0	lmo0114	3	repressor C1
lmo0114-12	0	lmo0114	12	repressor C1
lmo0114-1	0	lmo0114	1	repressor C1
lmo0130-617	0	lmo0130	617	5'-nucleotidase
lmo0130-62	0	lmo0130	62	5'-nucleotidase
lmo0130-621	0	lmo0130	621	5'-nucleotidase
lmo0130-635	0	lmo0130	635	5'-nucleotidase
lmo0130-659	0	lmo0130	659	5'-nucleotidase
lmo0130-662	0	lmo0130	662	5'-nucleotidase
lmo0130-8	0	lmo0130	8	5'-nucleotidase
lmo0130-93	0	lmo0130	93	5'-nucleotidase
lmo0130-310	0	lmo0130	310	5'-nucleotidase
lmo0130-24	0	lmo0130	24	5'-nucleotidase
lmo0130-210	0	lmo0130	210	5'-nucleotidase
lmo0130-134	0	lmo0130	134	5'-nucleotidase
lmo0130-102	0	lmo0130	102	5'-nucleotidase
lmo0130-103	0	lmo0130	103	5'-nucleotidase
lmo0113-1	0	lmo0113	1	hypothetical protein
lmo0113-10	0	lmo0113	10	hypothetical protein
lmo0113-4	0	lmo0113	4	hypothetical protein
lmo0113-5	0	lmo0113	5	hypothetical protein
lmo0113-7	0	lmo0113	7	hypothetical protein
lmo0104-109	0	lmo0104	109	hypothetical protein
lmo0112-8	0	lmo0112	8	Fnr/Crp family transcriptional regulator
lmo0202-43	0	lmo0202	43	listeriolysin O precursor
lmo0131-41	0	lmo0131	41	hypothetical protein
lmo0131-19	0	lmo0131	19	hypothetical protein
lmo0131-192	0	lmo0131	192	hypothetical protein
lmo0131-20	0	lmo0131	20	hypothetical protein
lmo0131-21	0	lmo0131	21	hypothetical protein
lmo0131-28	0	lmo0131	28	hypothetical protein
lmo0131-32	0	lmo0131	32	hypothetical protein
lmo0131-33	0	lmo0131	33	hypothetical protein
lmo0131-34	0	lmo0131	34	hypothetical protein
lmo0131-36	0	lmo0131	36	hypothetical protein
lmo0131-44	0	lmo0131	44	hypothetical protein
lmo0203-29	0	lmo0203	29	Zinc metalloproteinase precursor
lmo0131-59	0	lmo0131	59	hypothetical protein
lmo0131-6	0	lmo0131	6	hypothetical protein
lmo0131-63	0	lmo0131	63	hypothetical protein
lmo0131-7	0	lmo0131	7	hypothetical protein
lmo0131-9	0	lmo0131	9	hypothetical protein
lmo0131-173	0	lmo0131	173	hypothetical protein
lmo0131-159	0	lmo0131	159	hypothetical protein
lmo0131-10	0	lmo0131	10	hypothetical protein
lmo0131-1	0	lmo0131	1	hypothetical protein
lmo0211-121	0	lmo0211	121	50S ribosomal protein L25
lmo0203-287	0	lmo0203	287	Zinc metalloproteinase precursor
lmo0112-7	0	lmo0112	7	Fnr/Crp family transcriptional regulator
lmo0203-9	0	lmo0203	9	Zinc metalloproteinase precursor
lmo0202-49	0	lmo0202	49	listeriolysin O precursor
lmo0202-53	0	lmo0202	53	listeriolysin O precursor
lmo0202-7	0	lmo0202	7	listeriolysin O precursor
lmo0202-72	0	lmo0202	72	listeriolysin O precursor
lmo0203-57	0	lmo0203	57	Zinc metalloproteinase precursor
lmo0203-7	0	lmo0203	7	Zinc metalloproteinase precursor
lmo0203-71	0	lmo0203	71	Zinc metalloproteinase precursor
lmo0203-8	0	lmo0203	8	Zinc metalloproteinase precursor
lmo0203-83	0	lmo0203	83	Zinc metalloproteinase precursor
lmo0203-53	0	lmo0203	53	Zinc metalloproteinase precursor
lmo0203-265	0	lmo0203	265	Zinc metalloproteinase precursor
lmo0203-486	0	lmo0203	486	Zinc metalloproteinase precursor
lmo0203-482	0	lmo0203	482	Zinc metalloproteinase precursor
lmo0203-36	0	lmo0203	36	Zinc metalloproteinase precursor
lmo0203-100	0	lmo0203	100	Zinc metalloproteinase precursor
lmo0203-11	0	lmo0203	11	Zinc metalloproteinase precursor
lmo0203-18	0	lmo0203	18	Zinc metalloproteinase precursor
lmo0203-19	0	lmo0203	19	Zinc metalloproteinase precursor
lmo0203-261	0	lmo0203	261	Zinc metalloproteinase precursor
lmo0203-262	0	lmo0203	262	Zinc metalloproteinase precursor
lmo0131-13	0	lmo0131	13	hypothetical protein
lmo0132-1	0	lmo0132	1	inosine 5-monophosphate dehydrogenase
lmo0132-102	0	lmo0132	102	inosine 5-monophosphate dehydrogenase
lmo0133-21	0	lmo0133	21	hypothetical protein
lmo0133-90	0	lmo0133	90	hypothetical protein
lmo0133-93	0	lmo0133	93	hypothetical protein
lmo0133-28	0	lmo0133	28	hypothetical protein
lmo0133-25	0	lmo0133	25	hypothetical protein
lmo0133-23	0	lmo0133	23	hypothetical protein
lmo0133-1	0	lmo0133	1	hypothetical protein
lmo0133-11	0	lmo0133	11	hypothetical protein
lmo0133-14	0	lmo0133	14	hypothetical protein
lmo0133-16	0	lmo0133	16	hypothetical protein
lmo0133-24	0	lmo0133	24	hypothetical protein
lmo0132-11	0	lmo0132	11	inosine 5-monophosphate dehydrogenase
lmo0111-1	0	lmo0111	1	hypothetical protein
lmo0111-10	0	lmo0111	10	hypothetical protein
lmo0111-129	0	lmo0111	129	hypothetical protein
lmo0111-19	0	lmo0111	19	hypothetical protein
lmo0111-20	0	lmo0111	20	hypothetical protein
lmo0111-6	0	lmo0111	6	hypothetical protein
lmo0111-8	0	lmo0111	8	hypothetical protein
lmo0112-1	0	lmo0112	1	Fnr/Crp family transcriptional regulator
lmo0112-20	0	lmo0112	20	Fnr/Crp family transcriptional regulator
lmo0133-9	0	lmo0133	9	hypothetical protein
lmo0133-7	0	lmo0133	7	hypothetical protein
lmo0133-67	0	lmo0133	67	hypothetical protein
lmo0133-5	0	lmo0133	5	hypothetical protein
lmo0132-13	0	lmo0132	13	inosine 5-monophosphate dehydrogenase
lmo0132-14	0	lmo0132	14	inosine 5-monophosphate dehydrogenase
lmo0132-23	0	lmo0132	23	inosine 5-monophosphate dehydrogenase
lmo0132-173	0	lmo0132	173	inosine 5-monophosphate dehydrogenase
lmo0132-234	0	lmo0132	234	inosine 5-monophosphate dehydrogenase
lmo0132-246	0	lmo0132	246	inosine 5-monophosphate dehydrogenase
lmo0132-249	0	lmo0132	249	inosine 5-monophosphate dehydrogenase
lmo0132-25	0	lmo0132	25	inosine 5-monophosphate dehydrogenase
lmo0132-276	0	lmo0132	276	inosine 5-monophosphate dehydrogenase
lmo0132-361	0	lmo0132	361	inosine 5-monophosphate dehydrogenase
lmo0132-37	0	lmo0132	37	inosine 5-monophosphate dehydrogenase
lmo0132-38	0	lmo0132	38	inosine 5-monophosphate dehydrogenase
lmo0132-39	0	lmo0132	39	inosine 5-monophosphate dehydrogenase
lmo0132-412	0	lmo0132	412	inosine 5-monophosphate dehydrogenase
lmo0132-67	0	lmo0132	67	inosine 5-monophosphate dehydrogenase
lmo0132-7	0	lmo0132	7	inosine 5-monophosphate dehydrogenase
lmo0132-74	0	lmo0132	74	inosine 5-monophosphate dehydrogenase
lmo0132-78	0	lmo0132	78	inosine 5-monophosphate dehydrogenase
lmo0133-3	0	lmo0133	3	hypothetical protein
lmo0211-16	0	lmo0211	16	50S ribosomal protein L25
lmo0169-1	0	lmo0169	1	glucose transporter
lmo0211-120	0	lmo0211	120	50S ribosomal protein L25
lmo0022-7	0	lmo0022	7	PTS fructose transporter subunit IIB
lmo0033-90	0	lmo0033	90	endoglucanase
lmo0034-211	0	lmo0034	211	PTS cellbiose transporter subunit IIC
lmo0034-28	0	lmo0034	28	PTS cellbiose transporter subunit IIC
lmo0034-30	0	lmo0034	30	PTS cellbiose transporter subunit IIC
lmo0034-32	0	lmo0034	32	PTS cellbiose transporter subunit IIC
lmo0034-333	0	lmo0034	333	PTS cellbiose transporter subunit IIC
lmo0034-48	0	lmo0034	48	PTS cellbiose transporter subunit IIC
lmo0034-52	0	lmo0034	52	PTS cellbiose transporter subunit IIC
lmo0034-6	0	lmo0034	6	PTS cellbiose transporter subunit IIC
lmo0034-60	0	lmo0034	60	PTS cellbiose transporter subunit IIC
lmo0034-8	0	lmo0034	8	PTS cellbiose transporter subunit IIC
lmo0034-191	0	lmo0034	191	PTS cellbiose transporter subunit IIC
lmo0034-18	0	lmo0034	18	PTS cellbiose transporter subunit IIC
lmo0034-15	0	lmo0034	15	PTS cellbiose transporter subunit IIC
lmo0034-1	0	lmo0034	1	PTS cellbiose transporter subunit IIC
lmo0034-11	0	lmo0034	11	PTS cellbiose transporter subunit IIC
lmo0034-16	0	lmo0034	16	PTS cellbiose transporter subunit IIC
lmo0022-1	0	lmo0022	1	PTS fructose transporter subunit IIB
lmo0022-109	0	lmo0022	109	PTS fructose transporter subunit IIB
lmo0022-13	0	lmo0022	13	PTS fructose transporter subunit IIB
lmo0022-4	0	lmo0022	4	PTS fructose transporter subunit IIB
lmo0033-7	0	lmo0033	7	endoglucanase
lmo0033-651	0	lmo0033	651	endoglucanase
lmo0033-644	0	lmo0033	644	endoglucanase
lmo0033-10	0	lmo0033	10	endoglucanase
lmo0031-171	0	lmo0031	171	LacI family transcription regulator
lmo0031-19	0	lmo0031	19	LacI family transcription regulator
lmo0031-20	0	lmo0031	20	LacI family transcription regulator
lmo0031-27	0	lmo0031	27	LacI family transcription regulator
lmo0031-333	0	lmo0031	333	LacI family transcription regulator
lmo0031-45	0	lmo0031	45	LacI family transcription regulator
lmo0031-9	0	lmo0031	9	LacI family transcription regulator
lmo0031-6	0	lmo0031	6	LacI family transcription regulator
lmo0033-1	0	lmo0033	1	endoglucanase
lmo0033-22	0	lmo0033	22	endoglucanase
lmo0033-642	0	lmo0033	642	endoglucanase
lmo0033-327	0	lmo0033	327	endoglucanase
lmo0033-345	0	lmo0033	345	endoglucanase
lmo0033-354	0	lmo0033	354	endoglucanase
lmo0033-377	0	lmo0033	377	endoglucanase
lmo0033-42	0	lmo0033	42	endoglucanase
lmo0033-46	0	lmo0033	46	endoglucanase
lmo0033-53	0	lmo0033	53	endoglucanase
lmo0033-6	0	lmo0033	6	endoglucanase
lmo0033-61	0	lmo0033	61	endoglucanase
lmo0022-5	0	lmo0022	5	PTS fructose transporter subunit IIB
lmo0022-97	0	lmo0022	97	PTS fructose transporter subunit IIB
lmo0031-164	0	lmo0031	164	LacI family transcription regulator
lmo0020-1	0	lmo0020	1	GntR family transcriptional regulator
lmo0027-45	0	lmo0027	45	PTS beta-glucoside transporter subunit IIABC
lmo0027-46	0	lmo0027	46	PTS beta-glucoside transporter subunit IIABC
lmo0027-5	0	lmo0027	5	PTS beta-glucoside transporter subunit IIABC
lmo0027-7	0	lmo0027	7	PTS beta-glucoside transporter subunit IIABC
lmo0027-70	0	lmo0027	70	PTS beta-glucoside transporter subunit IIABC
lmo0027-8	0	lmo0027	8	PTS beta-glucoside transporter subunit IIABC
lmo0027-9	0	lmo0027	9	PTS beta-glucoside transporter subunit IIABC
lmo0027-93	0	lmo0027	93	PTS beta-glucoside transporter subunit IIABC
lmo0027-34	0	lmo0027	34	PTS beta-glucoside transporter subunit IIABC
lmo0027-308	0	lmo0027	308	PTS beta-glucoside transporter subunit IIABC
lmo0027-303	0	lmo0027	303	PTS beta-glucoside transporter subunit IIABC
lmo0027-301	0	lmo0027	301	PTS beta-glucoside transporter subunit IIABC
lmo0027-1	0	lmo0027	1	PTS beta-glucoside transporter subunit IIABC
lmo0027-10	0	lmo0027	10	PTS beta-glucoside transporter subunit IIABC
lmo0027-14	0	lmo0027	14	PTS beta-glucoside transporter subunit IIABC
lmo0027-20	0	lmo0027	20	PTS beta-glucoside transporter subunit IIABC
lmo0027-222	0	lmo0027	222	PTS beta-glucoside transporter subunit IIABC
lmo0027-24	0	lmo0027	24	PTS beta-glucoside transporter subunit IIABC
lmo0027-287	0	lmo0027	287	PTS beta-glucoside transporter subunit IIABC
lmo0027-289	0	lmo0027	289	PTS beta-glucoside transporter subunit IIABC
lmo0027-290	0	lmo0027	290	PTS beta-glucoside transporter subunit IIABC
lmo0027-375	0	lmo0027	375	PTS beta-glucoside transporter subunit IIABC
lmo0021-110	0	lmo0021	110	PTS fructose transporter subunit IIA
lmo0021-1	0	lmo0021	1	PTS fructose transporter subunit IIA
lmo0021-20	0	lmo0021	20	PTS fructose transporter subunit IIA
lmo0020-127	0	lmo0020	127	GntR family transcriptional regulator
lmo0020-15	0	lmo0020	15	GntR family transcriptional regulator
lmo0020-17	0	lmo0020	17	GntR family transcriptional regulator
lmo0020-260	0	lmo0020	260	GntR family transcriptional regulator
lmo0020-30	0	lmo0020	30	GntR family transcriptional regulator
lmo0020-5	0	lmo0020	5	GntR family transcriptional regulator
lmo0021-144	0	lmo0021	144	PTS fructose transporter subunit IIA
lmo0021-15	0	lmo0021	15	PTS fructose transporter subunit IIA
lmo0021-18	0	lmo0021	18	PTS fructose transporter subunit IIA
lmo0021-207	0	lmo0021	207	PTS fructose transporter subunit IIA
lmo0021-109	0	lmo0021	109	PTS fructose transporter subunit IIA
lmo0021-215	0	lmo0021	215	PTS fructose transporter subunit IIA
lmo0021-23	0	lmo0021	23	PTS fructose transporter subunit IIA
lmo0021-25	0	lmo0021	25	PTS fructose transporter subunit IIA
lmo0021-5	0	lmo0021	5	PTS fructose transporter subunit IIA
lmo0021-7	0	lmo0021	7	PTS fructose transporter subunit IIA
lmo0021-8	0	lmo0021	8	PTS fructose transporter subunit IIA
lmo0021-9	0	lmo0021	9	PTS fructose transporter subunit IIA
lmo0021-14	0	lmo0021	14	PTS fructose transporter subunit IIA
lmo0021-122	0	lmo0021	122	PTS fructose transporter subunit IIA
lmo0031-165	0	lmo0031	165	LacI family transcription regulator
lmo0031-12	0	lmo0031	12	LacI family transcription regulator
lmo0026-147	0	lmo0026	147	copper homeostasis protein CutC
lmo0006-240	0	lmo0006	240	DNA gyrase subunit B
lmo0007-452	0	lmo0007	452	DNA gyrase subunit A
lmo0007-49	0	lmo0007	49	DNA gyrase subunit A
lmo0007-518	0	lmo0007	518	DNA gyrase subunit A
lmo0007-59	0	lmo0007	59	DNA gyrase subunit A
lmo0007-6	0	lmo0007	6	DNA gyrase subunit A
lmo0007-71	0	lmo0007	71	DNA gyrase subunit A
lmo0007-262	0	lmo0007	262	DNA gyrase subunit A
lmo0007-259	0	lmo0007	259	DNA gyrase subunit A
lmo0007-258	0	lmo0007	258	DNA gyrase subunit A
lmo0007-22	0	lmo0007	22	DNA gyrase subunit A
lmo0007-1	0	lmo0007	1	DNA gyrase subunit A
lmo0007-10	0	lmo0007	10	DNA gyrase subunit A
lmo0007-12	0	lmo0007	12	DNA gyrase subunit A
lmo0007-13	0	lmo0007	13	DNA gyrase subunit A
lmo0006-1	0	lmo0006	1	DNA gyrase subunit B
lmo0006-11	0	lmo0006	11	DNA gyrase subunit B
lmo0006-13	0	lmo0006	13	DNA gyrase subunit B
lmo0006-14	0	lmo0006	14	DNA gyrase subunit B
lmo0006-164	0	lmo0006	164	DNA gyrase subunit B
lmo0006-21	0	lmo0006	21	DNA gyrase subunit B
lmo0006-22	0	lmo0006	22	DNA gyrase subunit B
lmo0007-45	0	lmo0007	45	DNA gyrase subunit A
lmo0007-42	0	lmo0007	42	DNA gyrase subunit A
lmo0007-39	0	lmo0007	39	DNA gyrase subunit A
lmo0009-8	0	lmo0009	8	spermidine acetyltransferase
lmo0003-16	0	lmo0003	16	hypothetical protein
lmo0003-173	0	lmo0003	173	hypothetical protein
lmo0003-199	0	lmo0003	199	hypothetical protein
lmo0003-212	0	lmo0003	212	hypothetical protein
lmo0003-237	0	lmo0003	237	hypothetical protein
lmo0003-24	0	lmo0003	24	hypothetical protein
lmo0003-26	0	lmo0003	26	hypothetical protein
lmo0003-269	0	lmo0003	269	hypothetical protein
lmo0003-29	0	lmo0003	29	hypothetical protein
lmo0009-5	0	lmo0009	5	spermidine acetyltransferase
lmo0007-38	0	lmo0007	38	DNA gyrase subunit A
lmo0009-1	0	lmo0009	1	spermidine acetyltransferase
lmo0009-13	0	lmo0009	13	spermidine acetyltransferase
lmo0009-16	0	lmo0009	16	spermidine acetyltransferase
lmo0009-18	0	lmo0009	18	spermidine acetyltransferase
lmo0007-27	0	lmo0007	27	DNA gyrase subunit A
lmo0007-275	0	lmo0007	275	DNA gyrase subunit A
lmo0007-304	0	lmo0007	304	DNA gyrase subunit A
lmo0007-33	0	lmo0007	33	DNA gyrase subunit A
lmo0007-34	0	lmo0007	34	DNA gyrase subunit A
lmo0006-233	0	lmo0006	233	DNA gyrase subunit B
lmo0006-284	0	lmo0006	284	DNA gyrase subunit B
lmo0031-11	0	lmo0031	11	LacI family transcription regulator
lmo0006-29	0	lmo0006	29	DNA gyrase subunit B
lmo0030-9	0	lmo0030	9	hypothetical protein
lmo0030-166	0	lmo0030	166	hypothetical protein
lmo0030-160	0	lmo0030	160	hypothetical protein
lmo0030-157	0	lmo0030	157	hypothetical protein
lmo0030-1	0	lmo0030	1	hypothetical protein
lmo0030-14	0	lmo0030	14	hypothetical protein
lmo0030-144	0	lmo0030	144	hypothetical protein
lmo0030-146	0	lmo0030	146	hypothetical protein
lmo0030-159	0	lmo0030	159	hypothetical protein
lmo0035-8	0	lmo0035	8	glucosamine--fructose-6-phosphate aminotransferase
lmo0035-7	0	lmo0035	7	glucosamine--fructose-6-phosphate aminotransferase
lmo0035-1	0	lmo0035	1	glucosamine--fructose-6-phosphate aminotransferase
lmo0035-12	0	lmo0035	12	glucosamine--fructose-6-phosphate aminotransferase
lmo0035-168	0	lmo0035	168	glucosamine--fructose-6-phosphate aminotransferase
lmo0035-187	0	lmo0035	187	glucosamine--fructose-6-phosphate aminotransferase
lmo0035-23	0	lmo0035	23	glucosamine--fructose-6-phosphate aminotransferase
lmo0035-27	0	lmo0035	27	glucosamine--fructose-6-phosphate aminotransferase
lmo0035-33	0	lmo0035	33	glucosamine--fructose-6-phosphate aminotransferase
lmo0035-342	0	lmo0035	342	glucosamine--fructose-6-phosphate aminotransferase
lmo0035-43	0	lmo0035	43	glucosamine--fructose-6-phosphate aminotransferase
lmo0031-1	0	lmo0031	1	LacI family transcription regulator
lmo0030-8	0	lmo0030	8	hypothetical protein
lmo0030-50	0	lmo0030	50	hypothetical protein
lmo0030-5	0	lmo0030	5	hypothetical protein
lmo0029-1	0	lmo0029	1	hypothetical protein
lmo0006-308	0	lmo0006	308	DNA gyrase subunit B
lmo0006-32	0	lmo0006	32	DNA gyrase subunit B
lmo0006-34	0	lmo0006	34	DNA gyrase subunit B
lmo0006-40	0	lmo0006	40	DNA gyrase subunit B
lmo0006-48	0	lmo0006	48	DNA gyrase subunit B
lmo0006-69	0	lmo0006	69	DNA gyrase subunit B
lmo0006-7	0	lmo0006	7	DNA gyrase subunit B
lmo0006-8	0	lmo0006	8	DNA gyrase subunit B
lmo0006-36	0	lmo0006	36	DNA gyrase subunit B
lmo0029-14	0	lmo0029	14	hypothetical protein
lmo0030-47	0	lmo0030	47	hypothetical protein
lmo0029-23	0	lmo0029	23	hypothetical protein
lmo0029-78	0	lmo0029	78	hypothetical protein
lmo0029-88	0	lmo0029	88	hypothetical protein
lmo0029-89	0	lmo0029	89	hypothetical protein
lmo0030-230	0	lmo0030	230	hypothetical protein
lmo0030-26	0	lmo0030	26	hypothetical protein
lmo0030-316	0	lmo0030	316	hypothetical protein
lmo0030-33	0	lmo0030	33	hypothetical protein
lmo0030-34	0	lmo0030	34	hypothetical protein
lmo0026-145	0	lmo0026	145	copper homeostasis protein CutC
lmo0026-17	0	lmo0026	17	copper homeostasis protein CutC
lmo0211-11	0	lmo0211	11	50S ribosomal protein L25
lmo0170-14	0	lmo0170	14	hypothetical protein
lmo0165-167	0	lmo0165	167	hypothetical protein
lmo0165-18	0	lmo0165	18	hypothetical protein
lmo0165-22	0	lmo0165	22	hypothetical protein
lmo0165-27	0	lmo0165	27	hypothetical protein
lmo0165-326	0	lmo0165	326	hypothetical protein
lmo0165-47	0	lmo0165	47	hypothetical protein
lmo0165-9	0	lmo0165	9	hypothetical protein
lmo0166-1	0	lmo0166	1	GIY-YIG nuclease
lmo0166-17	0	lmo0166	17	GIY-YIG nuclease
lmo0166-45	0	lmo0166	45	GIY-YIG nuclease
lmo0166-46	0	lmo0166	46	GIY-YIG nuclease
lmo0164-6	0	lmo0164	6	DNA replication intiation control protein YabA
lmo0164-63	0	lmo0164	63	DNA replication intiation control protein YabA
lmo0164-96	0	lmo0164	96	DNA replication intiation control protein YabA
lmo0164-52	0	lmo0164	52	DNA replication intiation control protein YabA
lmo0164-4	0	lmo0164	4	DNA replication intiation control protein YabA
lmo0164-11	0	lmo0164	11	DNA replication intiation control protein YabA
lmo0164-1	0	lmo0164	1	DNA replication intiation control protein YabA
lmo0164-12	0	lmo0164	12	DNA replication intiation control protein YabA
lmo0170-8	0	lmo0170	8	hypothetical protein
lmo0170-10	0	lmo0170	10	hypothetical protein
lmo0165-165	0	lmo0165	165	hypothetical protein
lmo0165-14	0	lmo0165	14	hypothetical protein
lmo0165-1	0	lmo0165	1	hypothetical protein
lmo0188-9	0	lmo0188	9	dimethyladenosine transferase
lmo0186-49	0	lmo0186	49	hypothetical protein
lmo0186-6	0	lmo0186	6	hypothetical protein
lmo0186-8	0	lmo0186	8	hypothetical protein
lmo0188-34	0	lmo0188	34	dimethyladenosine transferase
lmo0188-385	0	lmo0188	385	dimethyladenosine transferase
lmo0188-39	0	lmo0188	39	dimethyladenosine transferase
lmo0188-60	0	lmo0188	60	dimethyladenosine transferase
lmo0188-7	0	lmo0188	7	dimethyladenosine transferase
lmo0188-8	0	lmo0188	8	dimethyladenosine transferase
lmo0188-33	0	lmo0188	33	dimethyladenosine transferase
lmo0188-21	0	lmo0188	21	dimethyladenosine transferase
lmo0188-30	0	lmo0188	30	dimethyladenosine transferase
lmo0188-203	0	lmo0188	203	dimethyladenosine transferase
lmo0188-11	0	lmo0188	11	dimethyladenosine transferase
lmo0188-112	0	lmo0188	112	dimethyladenosine transferase
lmo0188-12	0	lmo0188	12	dimethyladenosine transferase
lmo0188-14	0	lmo0188	14	dimethyladenosine transferase
lmo0188-179	0	lmo0188	179	dimethyladenosine transferase
lmo0188-182	0	lmo0188	182	dimethyladenosine transferase
lmo0188-199	0	lmo0188	199	dimethyladenosine transferase
lmo0170-11	0	lmo0170	11	hypothetical protein
lmo0170-184	0	lmo0170	184	hypothetical protein
lmo0186-349	0	lmo0186	349	hypothetical protein
lmo0170-19	0	lmo0170	19	hypothetical protein
lmo0169-156	0	lmo0169	156	glucose transporter
lmo0169-17	0	lmo0169	17	glucose transporter
lmo0169-21	0	lmo0169	21	glucose transporter
lmo0169-23	0	lmo0169	23	glucose transporter
lmo0169-250	0	lmo0169	250	glucose transporter
lmo0213-1	0	lmo0213	1	peptidyl-tRNA hydrolase
lmo0213-10	0	lmo0213	10	peptidyl-tRNA hydrolase
lmo0213-11	0	lmo0213	11	peptidyl-tRNA hydrolase
lmo0213-119	0	lmo0213	119	peptidyl-tRNA hydrolase
lmo0213-123	0	lmo0213	123	peptidyl-tRNA hydrolase
lmo0213-132	0	lmo0213	132	peptidyl-tRNA hydrolase
lmo0213-16	0	lmo0213	16	peptidyl-tRNA hydrolase
lmo0213-24	0	lmo0213	24	peptidyl-tRNA hydrolase
lmo0213-25	0	lmo0213	25	peptidyl-tRNA hydrolase
lmo0213-27	0	lmo0213	27	peptidyl-tRNA hydrolase
lmo0213-5	0	lmo0213	5	peptidyl-tRNA hydrolase
lmo0213-6	0	lmo0213	6	peptidyl-tRNA hydrolase
lmo0213-7	0	lmo0213	7	peptidyl-tRNA hydrolase
lmo0213-70	0	lmo0213	70	peptidyl-tRNA hydrolase
lmo0213-8	0	lmo0213	8	peptidyl-tRNA hydrolase
lmo0211-1	0	lmo0211	1	50S ribosomal protein L25
lmo0169-14	0	lmo0169	14	glucose transporter
lmo0169-11	0	lmo0169	11	glucose transporter
lmo0169-24	0	lmo0169	24	glucose transporter
lmo0170-6	0	lmo0170	6	hypothetical protein
lmo0170-199	0	lmo0170	199	hypothetical protein
lmo0170-201	0	lmo0170	201	hypothetical protein
lmo0170-24	0	lmo0170	24	hypothetical protein
lmo0170-244	0	lmo0170	244	hypothetical protein
lmo0170-27	0	lmo0170	27	hypothetical protein
lmo0170-31	0	lmo0170	31	hypothetical protein
lmo0170-33	0	lmo0170	33	hypothetical protein
lmo0170-422	0	lmo0170	422	hypothetical protein
lmo0170-53	0	lmo0170	53	hypothetical protein
lmo0170-67	0	lmo0170	67	hypothetical protein
lmo0169-296	0	lmo0169	296	glucose transporter
lmo0168-1	0	lmo0168	1	AbrB family transcriptional regulator
lmo0168-21	0	lmo0168	21	AbrB family transcriptional regulator
lmo0168-28	0	lmo0168	28	AbrB family transcriptional regulator
lmo0168-3	0	lmo0168	3	AbrB family transcriptional regulator
lmo0168-66	0	lmo0168	66	AbrB family transcriptional regulator
lmo0169-4	0	lmo0169	4	glucose transporter
lmo0169-6	0	lmo0169	6	glucose transporter
lmo0169-8	0	lmo0169	8	glucose transporter
lmo0169-30	0	lmo0169	30	glucose transporter
lmo0186-289	0	lmo0186	289	hypothetical protein
lmo0186-28	0	lmo0186	28	hypothetical protein
lmo0026-21	0	lmo0026	21	copper homeostasis protein CutC
lmo0024-38	0	lmo0024	38	PTS mannose transporter subunit IID
lmo0019-341	0	lmo0019	341	hypothetical protein
lmo0019-45	0	lmo0019	45	hypothetical protein
lmo0019-46	0	lmo0019	46	hypothetical protein
lmo0019-5	0	lmo0019	5	hypothetical protein
lmo0019-53	0	lmo0019	53	hypothetical protein
lmo0019-57	0	lmo0019	57	hypothetical protein
lmo0019-58	0	lmo0019	58	hypothetical protein
lmo0019-6	0	lmo0019	6	hypothetical protein
lmo0019-8	0	lmo0019	8	hypothetical protein
lmo0019-9	0	lmo0019	9	hypothetical protein
lmo0019-24	0	lmo0019	24	hypothetical protein
lmo0025-1	0	lmo0025	1	phosphoheptose isomerase
lmo0025-243	0	lmo0025	243	phosphoheptose isomerase
lmo0025-5	0	lmo0025	5	phosphoheptose isomerase
lmo0025-8	0	lmo0025	8	phosphoheptose isomerase
lmo0024-1	0	lmo0024	1	PTS mannose transporter subunit IID
lmo0024-11	0	lmo0024	11	PTS mannose transporter subunit IID
lmo0024-141	0	lmo0024	141	PTS mannose transporter subunit IID
lmo0024-151	0	lmo0024	151	PTS mannose transporter subunit IID
lmo0024-19	0	lmo0024	19	PTS mannose transporter subunit IID
lmo0024-22	0	lmo0024	22	PTS mannose transporter subunit IID
lmo0019-33	0	lmo0019	33	hypothetical protein
lmo0019-32	0	lmo0019	32	hypothetical protein
lmo0019-206	0	lmo0019	206	hypothetical protein
lmo0026-1	0	lmo0026	1	copper homeostasis protein CutC
lmo0026-25	0	lmo0026	25	copper homeostasis protein CutC
lmo0026-293	0	lmo0026	293	copper homeostasis protein CutC
lmo0026-6	0	lmo0026	6	copper homeostasis protein CutC
lmo0026-7	0	lmo0026	7	copper homeostasis protein CutC
lmo0026-8	0	lmo0026	8	copper homeostasis protein CutC
lmo0026-93	0	lmo0026	93	copper homeostasis protein CutC
lmo0026-144	0	lmo0026	144	copper homeostasis protein CutC
lmo0026-133	0	lmo0026	133	copper homeostasis protein CutC
lmo0026-132	0	lmo0026	132	copper homeostasis protein CutC
lmo0019-1	0	lmo0019	1	hypothetical protein
lmo0019-20	0	lmo0019	20	hypothetical protein
lmo0019-125	0	lmo0019	125	hypothetical protein
lmo0019-127	0	lmo0019	127	hypothetical protein
lmo0019-130	0	lmo0019	130	hypothetical protein
lmo0019-175	0	lmo0019	175	hypothetical protein
lmo0019-177	0	lmo0019	177	hypothetical protein
lmo0019-18	0	lmo0019	18	hypothetical protein
lmo0019-183	0	lmo0019	183	hypothetical protein
lmo0019-185	0	lmo0019	185	hypothetical protein
lmo0019-187	0	lmo0019	187	hypothetical protein
lmo0024-35	0	lmo0024	35	PTS mannose transporter subunit IID
lmo0024-4	0	lmo0024	4	PTS mannose transporter subunit IID
lmo0186-26	0	lmo0186	26	hypothetical protein
lmo0024-5	0	lmo0024	5	PTS mannose transporter subunit IID
lmo0177-20	0	lmo0177	20	methionyl-tRNA synthetase
lmo0177-22	0	lmo0177	22	methionyl-tRNA synthetase
lmo0177-226	0	lmo0177	226	methionyl-tRNA synthetase
lmo0177-227	0	lmo0177	227	methionyl-tRNA synthetase
lmo0177-24	0	lmo0177	24	methionyl-tRNA synthetase
lmo0177-27	0	lmo0177	27	methionyl-tRNA synthetase
lmo0177-333	0	lmo0177	333	methionyl-tRNA synthetase
lmo0177-37	0	lmo0177	37	methionyl-tRNA synthetase
lmo0177-40	0	lmo0177	40	methionyl-tRNA synthetase
lmo0177-46	0	lmo0177	46	methionyl-tRNA synthetase
lmo0189-1	0	lmo0189	1	Veg protein
lmo0189-2	0	lmo0189	2	Veg protein
lmo0190-1	0	lmo0190	1	4-diphosphocytidyl-2-C-methyl-D-erythritol kinase
lmo0190-20	0	lmo0190	20	4-diphosphocytidyl-2-C-methyl-D-erythritol kinase
lmo0190-285	0	lmo0190	285	4-diphosphocytidyl-2-C-methyl-D-erythritol kinase
lmo0190-44	0	lmo0190	44	4-diphosphocytidyl-2-C-methyl-D-erythritol kinase
lmo0190-5	0	lmo0190	5	4-diphosphocytidyl-2-C-methyl-D-erythritol kinase
lmo0186-1	0	lmo0186	1	hypothetical protein
lmo0186-11	0	lmo0186	11	hypothetical protein
lmo0186-18	0	lmo0186	18	hypothetical protein
lmo0186-212	0	lmo0186	212	hypothetical protein
lmo0177-168	0	lmo0177	168	methionyl-tRNA synthetase
lmo0177-165	0	lmo0177	165	methionyl-tRNA synthetase
lmo0177-13	0	lmo0177	13	methionyl-tRNA synthetase
lmo0185-264	0	lmo0185	264	hypothetical protein
lmo0024-20	0	lmo0024	20	PTS mannose transporter subunit IID
lmo0185-1	0	lmo0185	1	hypothetical protein
lmo0185-140	0	lmo0185	140	hypothetical protein
lmo0185-141	0	lmo0185	141	hypothetical protein
lmo0185-15	0	lmo0185	15	hypothetical protein
lmo0185-16	0	lmo0185	16	hypothetical protein
lmo0185-162	0	lmo0185	162	hypothetical protein
lmo0185-163	0	lmo0185	163	hypothetical protein
lmo0185-20	0	lmo0185	20	hypothetical protein
lmo0185-41	0	lmo0185	41	hypothetical protein
lmo0177-12	0	lmo0177	12	methionyl-tRNA synthetase
lmo0185-5	0	lmo0185	5	hypothetical protein
lmo0185-6	0	lmo0185	6	hypothetical protein
lmo0185-7	0	lmo0185	7	hypothetical protein
lmo0185-9	0	lmo0185	9	hypothetical protein
lmo0177-8	0	lmo0177	8	methionyl-tRNA synthetase
lmo0177-70	0	lmo0177	70	methionyl-tRNA synthetase
lmo0177-6	0	lmo0177	6	methionyl-tRNA synthetase
lmo0177-41	0	lmo0177	41	methionyl-tRNA synthetase
lmo0177-10	0	lmo0177	10	methionyl-tRNA synthetase
lmo0115-11	0	lmo0115	11	hypothetical protein
lmo0155-14	0	lmo0155	14	zinc ABC transporter permease
lmo0115-111	0	lmo0115	111	hypothetical protein
lmo0661-1	0	lmo0661	1	hypothetical protein
lmo0651-17	0	lmo0651	17	transcriptional regulator
lmo0651-18	0	lmo0651	18	transcriptional regulator
lmo0651-24	0	lmo0651	24	transcriptional regulator
lmo0651-5	0	lmo0651	5	transcriptional regulator
lmo0652-25	0	lmo0652	25	hypothetical protein
lmo0652-40	0	lmo0652	40	hypothetical protein
lmo0652-157	0	lmo0652	157	hypothetical protein
lmo0652-128	0	lmo0652	128	hypothetical protein
lmo0652-1	0	lmo0652	1	hypothetical protein
lmo0661-10	0	lmo0661	10	hypothetical protein
lmo0651-158	0	lmo0651	158	transcriptional regulator
lmo0661-128	0	lmo0661	128	hypothetical protein
lmo0661-161	0	lmo0661	161	hypothetical protein
lmo0661-185	0	lmo0661	185	hypothetical protein
lmo0661-20	0	lmo0661	20	hypothetical protein
lmo0661-28	0	lmo0661	28	hypothetical protein
lmo0661-6	0	lmo0661	6	hypothetical protein
lmo0661-7	0	lmo0661	7	hypothetical protein
lmo0661-8	0	lmo0661	8	hypothetical protein
lmo0662-23	0	lmo0662	23	phosphomethylpyrimidine kinase
lmo0651-159	0	lmo0651	159	transcriptional regulator
lmo0651-14	0	lmo0651	14	transcriptional regulator
lmo0662-45	0	lmo0662	45	phosphomethylpyrimidine kinase
lmo0650-452	0	lmo0650	452	hypothetical protein
lmo0650-101	0	lmo0650	101	hypothetical protein
lmo0650-11	0	lmo0650	11	hypothetical protein
lmo0650-127	0	lmo0650	127	hypothetical protein
lmo0650-23	0	lmo0650	23	hypothetical protein
lmo0650-34	0	lmo0650	34	hypothetical protein
lmo0650-38	0	lmo0650	38	hypothetical protein
lmo0650-381	0	lmo0650	381	hypothetical protein
lmo0650-383	0	lmo0650	383	hypothetical protein
lmo0650-390	0	lmo0650	390	hypothetical protein
lmo0650-49	0	lmo0650	49	hypothetical protein
lmo0651-1	0	lmo0651	1	transcriptional regulator
lmo0650-56	0	lmo0650	56	hypothetical protein
lmo0650-61	0	lmo0650	61	hypothetical protein
lmo0650-63	0	lmo0650	63	hypothetical protein
lmo0650-667	0	lmo0650	667	hypothetical protein
lmo0650-7	0	lmo0650	7	hypothetical protein
lmo0650-707	0	lmo0650	707	hypothetical protein
lmo0650-715	0	lmo0650	715	hypothetical protein
lmo0650-717	0	lmo0650	717	hypothetical protein
lmo0651-6	0	lmo0651	6	transcriptional regulator
lmo0662-36	0	lmo0662	36	phosphomethylpyrimidine kinase
lmo0662-7	0	lmo0662	7	phosphomethylpyrimidine kinase
lmo0659-26	0	lmo0659	26	transcriptional regulator
lmo0636-25	0	lmo0636	25	hypothetical protein
lmo0656-9	0	lmo0656	9	hypothetical protein
lmo0636-106	0	lmo0636	106	hypothetical protein
lmo0636-11	0	lmo0636	11	hypothetical protein
lmo0636-126	0	lmo0636	126	hypothetical protein
lmo0636-16	0	lmo0636	16	hypothetical protein
lmo0636-17	0	lmo0636	17	hypothetical protein
lmo0636-18	0	lmo0636	18	hypothetical protein
lmo0636-21	0	lmo0636	21	hypothetical protein
lmo0636-22	0	lmo0636	22	hypothetical protein
lmo0636-5	0	lmo0636	5	hypothetical protein
lmo0656-6	0	lmo0656	6	hypothetical protein
lmo0636-6	0	lmo0636	6	hypothetical protein
lmo0636-9	0	lmo0636	9	hypothetical protein
lmo0636-1	0	lmo0636	1	hypothetical protein
lmo0659-8	0	lmo0659	8	transcriptional regulator
lmo0659-83	0	lmo0659	83	transcriptional regulator
lmo0659-7	0	lmo0659	7	transcriptional regulator
lmo0659-48	0	lmo0659	48	transcriptional regulator
lmo0659-38	0	lmo0659	38	transcriptional regulator
lmo0659-360	0	lmo0659	360	transcriptional regulator
lmo0656-7	0	lmo0656	7	hypothetical protein
lmo0656-36	0	lmo0656	36	hypothetical protein
lmo0662-8	0	lmo0662	8	phosphomethylpyrimidine kinase
lmo0662-14	0	lmo0662	14	phosphomethylpyrimidine kinase
lmo0662-9	0	lmo0662	9	phosphomethylpyrimidine kinase
lmo0662-22	0	lmo0662	22	phosphomethylpyrimidine kinase
lmo0662-200	0	lmo0662	200	phosphomethylpyrimidine kinase
lmo0662-187	0	lmo0662	187	phosphomethylpyrimidine kinase
lmo0662-183	0	lmo0662	183	phosphomethylpyrimidine kinase
lmo0662-1	0	lmo0662	1	phosphomethylpyrimidine kinase
lmo0662-11	0	lmo0662	11	phosphomethylpyrimidine kinase
lmo0662-115	0	lmo0662	115	phosphomethylpyrimidine kinase
lmo0662-13	0	lmo0662	13	phosphomethylpyrimidine kinase
lmo0662-156	0	lmo0662	156	phosphomethylpyrimidine kinase
lmo0656-23	0	lmo0656	23	hypothetical protein
lmo0662-182	0	lmo0662	182	phosphomethylpyrimidine kinase
lmo0656-1	0	lmo0656	1	hypothetical protein
lmo0656-117	0	lmo0656	117	hypothetical protein
lmo0656-120	0	lmo0656	120	hypothetical protein
lmo0656-14	0	lmo0656	14	hypothetical protein
lmo0656-16	0	lmo0656	16	hypothetical protein
lmo0656-17	0	lmo0656	17	hypothetical protein
lmo0656-21	0	lmo0656	21	hypothetical protein
lmo0656-22	0	lmo0656	22	hypothetical protein
lmo0650-1	0	lmo0650	1	hypothetical protein
lmo0655-8	0	lmo0655	8	phosphoprotein phosphatase
lmo0655-6	0	lmo0655	6	phosphoprotein phosphatase
lmo0666-8	0	lmo0666	8	hypothetical protein
lmo0666-12	0	lmo0666	12	hypothetical protein
lmo0666-125	0	lmo0666	125	hypothetical protein
lmo0666-147	0	lmo0666	147	hypothetical protein
lmo0666-18	0	lmo0666	18	hypothetical protein
lmo0666-19	0	lmo0666	19	hypothetical protein
lmo0666-20	0	lmo0666	20	hypothetical protein
lmo0666-34	0	lmo0666	34	hypothetical protein
lmo0666-5	0	lmo0666	5	hypothetical protein
lmo0666-6	0	lmo0666	6	hypothetical protein
lmo0663-9	0	lmo0663	9	hypothetical protein
lmo0666-1	0	lmo0666	1	hypothetical protein
lmo0663-8	0	lmo0663	8	hypothetical protein
lmo0663-1	0	lmo0663	1	hypothetical protein
lmo0663-12	0	lmo0663	12	hypothetical protein
lmo0663-184	0	lmo0663	184	hypothetical protein
lmo0663-188	0	lmo0663	188	hypothetical protein
lmo0663-19	0	lmo0663	19	hypothetical protein
lmo0663-20	0	lmo0663	20	hypothetical protein
lmo0663-21	0	lmo0663	21	hypothetical protein
lmo0663-24	0	lmo0663	24	hypothetical protein
lmo0666-110	0	lmo0666	110	hypothetical protein
lmo0664-1	0	lmo0664	1	acetyl transferase
lmo0655-24	0	lmo0655	24	phosphoprotein phosphatase
lmo0640-283	0	lmo0640	283	oxidoreductase
lmo0640-13	0	lmo0640	13	oxidoreductase
lmo0640-142	0	lmo0640	142	oxidoreductase
lmo0640-20	0	lmo0640	20	oxidoreductase
lmo0640-202	0	lmo0640	202	oxidoreductase
lmo0640-206	0	lmo0640	206	oxidoreductase
lmo0640-21	0	lmo0640	21	oxidoreductase
lmo0640-245	0	lmo0640	245	oxidoreductase
lmo0640-25	0	lmo0640	25	oxidoreductase
lmo0640-27	0	lmo0640	27	oxidoreductase
lmo0640-33	0	lmo0640	33	oxidoreductase
lmo0664-8	0	lmo0664	8	acetyl transferase
lmo0640-34	0	lmo0640	34	oxidoreductase
lmo0640-39	0	lmo0640	39	oxidoreductase
lmo0665-1	0	lmo0665	1	hypothetical protein
lmo0665-111	0	lmo0665	111	hypothetical protein
lmo0665-7	0	lmo0665	7	hypothetical protein
lmo0665-8	0	lmo0665	8	hypothetical protein
lmo0664-12	0	lmo0664	12	acetyl transferase
lmo0664-5	0	lmo0664	5	acetyl transferase
lmo0664-6	0	lmo0664	6	acetyl transferase
lmo0663-27	0	lmo0663	27	hypothetical protein
lmo0663-29	0	lmo0663	29	hypothetical protein
lmo0663-337	0	lmo0663	337	hypothetical protein
lmo0668-15	0	lmo0668	15	ABC transporter permease
lmo0668-42	0	lmo0668	42	ABC transporter permease
lmo0668-66	0	lmo0668	66	ABC transporter permease
lmo0668-7	0	lmo0668	7	ABC transporter permease
lmo0668-25	0	lmo0668	25	ABC transporter permease
lmo0668-24	0	lmo0668	24	ABC transporter permease
lmo0668-165	0	lmo0668	165	ABC transporter permease
lmo0668-1	0	lmo0668	1	ABC transporter permease
lmo0668-10	0	lmo0668	10	ABC transporter permease
lmo0668-12	0	lmo0668	12	ABC transporter permease
lmo0668-21	0	lmo0668	21	ABC transporter permease
lmo0663-7	0	lmo0663	7	hypothetical protein
lmo0654-1	0	lmo0654	1	hypothetical protein
lmo0654-47	0	lmo0654	47	hypothetical protein
lmo0654-5	0	lmo0654	5	hypothetical protein
lmo0654-7	0	lmo0654	7	hypothetical protein
lmo0655-1	0	lmo0655	1	phosphoprotein phosphatase
lmo0655-14	0	lmo0655	14	phosphoprotein phosphatase
lmo0655-149	0	lmo0655	149	phosphoprotein phosphatase
lmo0655-150	0	lmo0655	150	phosphoprotein phosphatase
lmo0655-155	0	lmo0655	155	phosphoprotein phosphatase
lmo0668-32	0	lmo0668	32	ABC transporter permease
lmo0668-282	0	lmo0668	282	ABC transporter permease
lmo0668-26	0	lmo0668	26	ABC transporter permease
lmo0667-8	0	lmo0667	8	ABC transporter ATP-binding protein
lmo0663-73	0	lmo0663	73	hypothetical protein
lmo0663-86	0	lmo0663	86	hypothetical protein
lmo0667-1	0	lmo0667	1	ABC transporter ATP-binding protein
lmo0667-15	0	lmo0667	15	ABC transporter ATP-binding protein
lmo0667-10	0	lmo0667	10	ABC transporter ATP-binding protein
lmo0667-156	0	lmo0667	156	ABC transporter ATP-binding protein
lmo0667-16	0	lmo0667	16	ABC transporter ATP-binding protein
lmo0667-176	0	lmo0667	176	ABC transporter ATP-binding protein
lmo0667-205	0	lmo0667	205	ABC transporter ATP-binding protein
lmo0667-228	0	lmo0667	228	ABC transporter ATP-binding protein
lmo0667-24	0	lmo0667	24	ABC transporter ATP-binding protein
lmo0667-254	0	lmo0667	254	ABC transporter ATP-binding protein
lmo0667-29	0	lmo0667	29	ABC transporter ATP-binding protein
lmo0667-30	0	lmo0667	30	ABC transporter ATP-binding protein
lmo0667-393	0	lmo0667	393	ABC transporter ATP-binding protein
lmo0667-40	0	lmo0667	40	ABC transporter ATP-binding protein
lmo0667-50	0	lmo0667	50	ABC transporter ATP-binding protein
lmo0667-6	0	lmo0667	6	ABC transporter ATP-binding protein
lmo0667-7	0	lmo0667	7	ABC transporter ATP-binding protein
lmo0659-1	0	lmo0659	1	transcriptional regulator
lmo0659-306	0	lmo0659	306	transcriptional regulator
lmo0115-14	0	lmo0115	14	hypothetical protein
lmo0594-27	0	lmo0594	27	homoserine O-acetyltransferase
lmo0587-446	0	lmo0587	446	secreted protein
lmo0587-50	0	lmo0587	50	secreted protein
lmo0594-290	0	lmo0594	290	homoserine O-acetyltransferase
lmo0594-33	0	lmo0594	33	homoserine O-acetyltransferase
lmo0594-40	0	lmo0594	40	homoserine O-acetyltransferase
lmo0594-437	0	lmo0594	437	homoserine O-acetyltransferase
lmo0594-8	0	lmo0594	8	homoserine O-acetyltransferase
lmo0594-9	0	lmo0594	9	homoserine O-acetyltransferase
lmo0594-28	0	lmo0594	28	homoserine O-acetyltransferase
lmo0594-235	0	lmo0594	235	homoserine O-acetyltransferase
lmo0587-403	0	lmo0587	403	secreted protein
lmo0594-19	0	lmo0594	19	homoserine O-acetyltransferase
lmo0594-1	0	lmo0594	1	homoserine O-acetyltransferase
lmo0594-11	0	lmo0594	11	homoserine O-acetyltransferase
lmo0594-17	0	lmo0594	17	homoserine O-acetyltransferase
lmo0592-18	0	lmo0592	18	hypothetical protein
lmo0592-4	0	lmo0592	4	hypothetical protein
lmo0592-5	0	lmo0592	5	hypothetical protein
lmo0592-8	0	lmo0592	8	hypothetical protein
lmo0592-9	0	lmo0592	9	hypothetical protein
lmo0587-429	0	lmo0587	429	secreted protein
lmo0587-397	0	lmo0587	397	secreted protein
lmo0592-1	0	lmo0592	1	hypothetical protein
lmo0587-467	0	lmo0587	467	secreted protein
lmo0589-5	0	lmo0589	5	hypothetical protein
lmo0589-7	0	lmo0589	7	hypothetical protein
lmo0587-60	0	lmo0587	60	secreted protein
lmo0587-696	0	lmo0587	696	secreted protein
lmo0587-7	0	lmo0587	7	secreted protein
lmo0587-751	0	lmo0587	751	secreted protein
lmo0587-752	0	lmo0587	752	secreted protein
lmo0587-53	0	lmo0587	53	secreted protein
lmo0587-51	0	lmo0587	51	secreted protein
lmo0587-1	0	lmo0587	1	secreted protein
lmo0587-395	0	lmo0587	395	secreted protein
lmo0587-100	0	lmo0587	100	secreted protein
lmo0587-12	0	lmo0587	12	secreted protein
lmo0587-131	0	lmo0587	131	secreted protein
lmo0587-15	0	lmo0587	15	secreted protein
lmo0587-168	0	lmo0587	168	secreted protein
lmo0587-206	0	lmo0587	206	secreted protein
lmo0587-26	0	lmo0587	26	secreted protein
lmo0587-37	0	lmo0587	37	secreted protein
lmo0587-381	0	lmo0587	381	secreted protein
lmo0592-92	0	lmo0592	92	hypothetical protein
lmo0590-1	0	lmo0590	1	hypothetical protein
lmo0659-345	0	lmo0659	345	transcriptional regulator
lmo0622-147	0	lmo0622	147	hypothetical protein
lmo0621-20	0	lmo0621	20	hypothetical protein
lmo0621-206	0	lmo0621	206	hypothetical protein
lmo0621-334	0	lmo0621	334	hypothetical protein
lmo0621-40	0	lmo0621	40	hypothetical protein
lmo0621-54	0	lmo0621	54	hypothetical protein
lmo0621-56	0	lmo0621	56	hypothetical protein
lmo0621-6	0	lmo0621	6	hypothetical protein
lmo0621-8	0	lmo0621	8	hypothetical protein
lmo0622-1	0	lmo0622	1	hypothetical protein
lmo0622-5	0	lmo0622	5	hypothetical protein
lmo0621-137	0	lmo0621	137	hypothetical protein
lmo0622-6	0	lmo0622	6	hypothetical protein
lmo0622-7	0	lmo0622	7	hypothetical protein
lmo0619-1	0	lmo0619	1	hypothetical protein
lmo0619-14	0	lmo0619	14	hypothetical protein
lmo0619-17	0	lmo0619	17	hypothetical protein
lmo0619-19	0	lmo0619	19	hypothetical protein
lmo0619-5	0	lmo0619	5	hypothetical protein
lmo0619-6	0	lmo0619	6	hypothetical protein
lmo0619-8	0	lmo0619	8	hypothetical protein
lmo0621-180	0	lmo0621	180	hypothetical protein
lmo0621-13	0	lmo0621	13	hypothetical protein
lmo0590-11	0	lmo0590	11	hypothetical protein
lmo0590-53	0	lmo0590	53	hypothetical protein
lmo0590-137	0	lmo0590	137	hypothetical protein
lmo0590-23	0	lmo0590	23	hypothetical protein
lmo0590-302	0	lmo0590	302	hypothetical protein
lmo0590-320	0	lmo0590	320	hypothetical protein
lmo0590-325	0	lmo0590	325	hypothetical protein
lmo0590-34	0	lmo0590	34	hypothetical protein
lmo0590-348	0	lmo0590	348	hypothetical protein
lmo0590-380	0	lmo0590	380	hypothetical protein
lmo0590-52	0	lmo0590	52	hypothetical protein
lmo0590-56	0	lmo0590	56	hypothetical protein
lmo0621-10	0	lmo0621	10	hypothetical protein
lmo0590-562	0	lmo0590	562	hypothetical protein
lmo0590-59	0	lmo0590	59	hypothetical protein
lmo0590-603	0	lmo0590	603	hypothetical protein
lmo0590-611	0	lmo0590	611	hypothetical protein
lmo0590-69	0	lmo0590	69	hypothetical protein
lmo0590-8	0	lmo0590	8	hypothetical protein
lmo0590-92	0	lmo0590	92	hypothetical protein
lmo0590-7	0	lmo0590	7	hypothetical protein
lmo0621-1	0	lmo0621	1	hypothetical protein
lmo0589-27	0	lmo0589	27	hypothetical protein
lmo0589-208	0	lmo0589	208	hypothetical protein
lmo0589-17	0	lmo0589	17	hypothetical protein
lmo0595-38	0	lmo0595	38	O-acetylhomoserine sulfhydrylase
lmo0597-8	0	lmo0597	8	Crp/Fnr family transcriptional regulator
lmo0597-9	0	lmo0597	9	Crp/Fnr family transcriptional regulator
lmo0595-1	0	lmo0595	1	O-acetylhomoserine sulfhydrylase
lmo0595-181	0	lmo0595	181	O-acetylhomoserine sulfhydrylase
lmo0595-20	0	lmo0595	20	O-acetylhomoserine sulfhydrylase
lmo0595-239	0	lmo0595	239	O-acetylhomoserine sulfhydrylase
lmo0595-248	0	lmo0595	248	O-acetylhomoserine sulfhydrylase
lmo0595-29	0	lmo0595	29	O-acetylhomoserine sulfhydrylase
lmo0595-296	0	lmo0595	296	O-acetylhomoserine sulfhydrylase
lmo0595-68	0	lmo0595	68	O-acetylhomoserine sulfhydrylase
lmo0597-51	0	lmo0597	51	Crp/Fnr family transcriptional regulator
lmo0595-80	0	lmo0595	80	O-acetylhomoserine sulfhydrylase
lmo0596-76	0	lmo0596	76	hypothetical protein
lmo0596-9	0	lmo0596	9	hypothetical protein
lmo0596-7	0	lmo0596	7	hypothetical protein
lmo0596-6	0	lmo0596	6	hypothetical protein
lmo0596-15	0	lmo0596	15	hypothetical protein
lmo0596-1	0	lmo0596	1	hypothetical protein
lmo0596-13	0	lmo0596	13	hypothetical protein
lmo0596-14	0	lmo0596	14	hypothetical protein
lmo0597-6	0	lmo0597	6	Crp/Fnr family transcriptional regulator
lmo0597-28	0	lmo0597	28	Crp/Fnr family transcriptional regulator
lmo0589-16	0	lmo0589	16	hypothetical protein
lmo0657-85	0	lmo0657	85	hypothetical protein
lmo0657-1	0	lmo0657	1	hypothetical protein
lmo0657-103	0	lmo0657	103	hypothetical protein
lmo0657-13	0	lmo0657	13	hypothetical protein
lmo0657-17	0	lmo0657	17	hypothetical protein
lmo0657-20	0	lmo0657	20	hypothetical protein
lmo0657-4	0	lmo0657	4	hypothetical protein
lmo0657-6	0	lmo0657	6	hypothetical protein
lmo0657-78	0	lmo0657	78	hypothetical protein
lmo0657-8	0	lmo0657	8	hypothetical protein
lmo0657-9	0	lmo0657	9	hypothetical protein
lmo0597-23	0	lmo0597	23	Crp/Fnr family transcriptional regulator
lmo0657-5	0	lmo0657	5	hypothetical protein
lmo0597-1	0	lmo0597	1	Crp/Fnr family transcriptional regulator
lmo0597-14	0	lmo0597	14	Crp/Fnr family transcriptional regulator
lmo0597-15	0	lmo0597	15	Crp/Fnr family transcriptional regulator
lmo0597-155	0	lmo0597	155	Crp/Fnr family transcriptional regulator
lmo0597-17	0	lmo0597	17	Crp/Fnr family transcriptional regulator
lmo0597-173	0	lmo0597	173	Crp/Fnr family transcriptional regulator
lmo0597-185	0	lmo0597	185	Crp/Fnr family transcriptional regulator
lmo0597-204	0	lmo0597	204	Crp/Fnr family transcriptional regulator
lmo0596-16	0	lmo0596	16	hypothetical protein
lmo0602-1	0	lmo0602	1	transcripitonal regulator
lmo0602-10	0	lmo0602	10	transcripitonal regulator
lmo0605-13	0	lmo0605	13	hypothetical protein
lmo0605-66	0	lmo0605	66	hypothetical protein
lmo0605-7	0	lmo0605	7	hypothetical protein
lmo0605-8	0	lmo0605	8	hypothetical protein
lmo0605-80	0	lmo0605	80	hypothetical protein
lmo0605-273	0	lmo0605	273	hypothetical protein
lmo0605-27	0	lmo0605	27	hypothetical protein
lmo0605-251	0	lmo0605	251	hypothetical protein
lmo0605-1	0	lmo0605	1	hypothetical protein
lmo0605-11	0	lmo0605	11	hypothetical protein
lmo0605-14	0	lmo0605	14	hypothetical protein
lmo0602-12	0	lmo0602	12	transcripitonal regulator
lmo0605-177	0	lmo0605	177	hypothetical protein
lmo0605-20	0	lmo0605	20	hypothetical protein
lmo0605-223	0	lmo0605	223	hypothetical protein
lmo0605-236	0	lmo0605	236	hypothetical protein
lmo0605-252	0	lmo0605	252	hypothetical protein
lmo0589-1	0	lmo0589	1	hypothetical protein
lmo0589-11	0	lmo0589	11	hypothetical protein
lmo0589-12	0	lmo0589	12	hypothetical protein
lmo0589-140	0	lmo0589	140	hypothetical protein
lmo0605-466	0	lmo0605	466	hypothetical protein
lmo0605-465	0	lmo0605	465	hypothetical protein
lmo0605-41	0	lmo0605	41	hypothetical protein
lmo0605-395	0	lmo0605	395	hypothetical protein
lmo0602-18	0	lmo0602	18	transcripitonal regulator
lmo0602-221	0	lmo0602	221	transcripitonal regulator
lmo0602-33	0	lmo0602	33	transcripitonal regulator
lmo0602-229	0	lmo0602	229	transcripitonal regulator
lmo0603-1	0	lmo0603	1	hypothetical protein
lmo0603-103	0	lmo0603	103	hypothetical protein
lmo0603-128	0	lmo0603	128	hypothetical protein
lmo0603-184	0	lmo0603	184	hypothetical protein
lmo0603-23	0	lmo0603	23	hypothetical protein
lmo0603-34	0	lmo0603	34	hypothetical protein
lmo0603-6	0	lmo0603	6	hypothetical protein
lmo0603-98	0	lmo0603	98	hypothetical protein
lmo0604-1	0	lmo0604	1	hypothetical protein
lmo0604-6	0	lmo0604	6	hypothetical protein
lmo0604-9	0	lmo0604	9	hypothetical protein
lmo0605-33	0	lmo0605	33	hypothetical protein
lmo0605-34	0	lmo0605	34	hypothetical protein
lmo0605-348	0	lmo0605	348	hypothetical protein
lmo0605-35	0	lmo0605	35	hypothetical protein
lmo0640-120	0	lmo0640	120	oxidoreductase
lmo0640-12	0	lmo0640	12	oxidoreductase
lmo0640-10	0	lmo0640	10	oxidoreductase
lmo0136-192	0	lmo0136	192	peptide ABC transporter permease
lmo0158-32	0	lmo0158	32	hypothetical protein
lmo0158-34	0	lmo0158	34	hypothetical protein
lmo0158-35	0	lmo0158	35	hypothetical protein
lmo0158-48	0	lmo0158	48	hypothetical protein
lmo0136-11	0	lmo0136	11	peptide ABC transporter permease
lmo0136-125	0	lmo0136	125	peptide ABC transporter permease
lmo0136-142	0	lmo0136	142	peptide ABC transporter permease
lmo0136-184	0	lmo0136	184	peptide ABC transporter permease
lmo0136-19	0	lmo0136	19	peptide ABC transporter permease
lmo0136-208	0	lmo0136	208	peptide ABC transporter permease
lmo0158-274	0	lmo0158	274	hypothetical protein
lmo0136-27	0	lmo0136	27	peptide ABC transporter permease
lmo0136-31	0	lmo0136	31	peptide ABC transporter permease
lmo0136-34	0	lmo0136	34	peptide ABC transporter permease
lmo0136-6	0	lmo0136	6	peptide ABC transporter permease
lmo0136-7	0	lmo0136	7	peptide ABC transporter permease
lmo0136-9	0	lmo0136	9	peptide ABC transporter permease
lmo0136-1	0	lmo0136	1	peptide ABC transporter permease
lmo0135-1	0	lmo0135	1	peptide ABC transporter substrate-binding protein
lmo0135-7	0	lmo0135	7	peptide ABC transporter substrate-binding protein
lmo0158-31	0	lmo0158	31	hypothetical protein
lmo0158-23	0	lmo0158	23	hypothetical protein
lmo0135-10	0	lmo0135	10	peptide ABC transporter substrate-binding protein
lmo0158-8	0	lmo0158	8	hypothetical protein
lmo0157-42	0	lmo0157	42	ATP-dependent helicase
lmo0157-50	0	lmo0157	50	ATP-dependent helicase
lmo0157-55	0	lmo0157	55	ATP-dependent helicase
lmo0157-525	0	lmo0157	525	ATP-dependent helicase
lmo0157-570	0	lmo0157	570	ATP-dependent helicase
lmo0157-64	0	lmo0157	64	ATP-dependent helicase
lmo0157-67	0	lmo0157	67	ATP-dependent helicase
lmo0157-7	0	lmo0157	7	ATP-dependent helicase
lmo0157-86	0	lmo0157	86	ATP-dependent helicase
lmo0158-7	0	lmo0158	7	hypothetical protein
lmo0158-22	0	lmo0158	22	hypothetical protein
lmo0158-59	0	lmo0158	59	hypothetical protein
lmo0158-4	0	lmo0158	4	hypothetical protein
lmo0158-1	0	lmo0158	1	hypothetical protein
lmo0158-10	0	lmo0158	10	hypothetical protein
lmo0158-112	0	lmo0158	112	hypothetical protein
lmo0158-139	0	lmo0158	139	hypothetical protein
lmo0158-152	0	lmo0158	152	hypothetical protein
lmo0158-18	0	lmo0158	18	hypothetical protein
lmo0158-208	0	lmo0158	208	hypothetical protein
lmo0135-6	0	lmo0135	6	peptide ABC transporter substrate-binding protein
lmo0135-104	0	lmo0135	104	peptide ABC transporter substrate-binding protein
lmo0640-1	0	lmo0640	1	oxidoreductase
lmo0134-16	0	lmo0134	16	hypothetical protein
lmo0154-21	0	lmo0154	21	zinc ABC transporter ATP-binding protein
lmo0154-24	0	lmo0154	24	zinc ABC transporter ATP-binding protein
lmo0154-26	0	lmo0154	26	zinc ABC transporter ATP-binding protein
lmo0154-276	0	lmo0154	276	zinc ABC transporter ATP-binding protein
lmo0154-326	0	lmo0154	326	zinc ABC transporter ATP-binding protein
lmo0154-327	0	lmo0154	327	zinc ABC transporter ATP-binding protein
lmo0134-1	0	lmo0134	1	hypothetical protein
lmo0134-13	0	lmo0134	13	hypothetical protein
lmo0134-136	0	lmo0134	136	hypothetical protein
lmo0134-17	0	lmo0134	17	hypothetical protein
lmo0154-174	0	lmo0154	174	zinc ABC transporter ATP-binding protein
lmo0134-18	0	lmo0134	18	hypothetical protein
lmo0134-20	0	lmo0134	20	hypothetical protein
lmo0134-21	0	lmo0134	21	hypothetical protein
lmo0134-22	0	lmo0134	22	hypothetical protein
lmo0134-23	0	lmo0134	23	hypothetical protein
lmo0134-27	0	lmo0134	27	hypothetical protein
lmo0134-32	0	lmo0134	32	hypothetical protein
lmo0134-4	0	lmo0134	4	hypothetical protein
lmo0134-7	0	lmo0134	7	hypothetical protein
lmo0154-194	0	lmo0154	194	zinc ABC transporter ATP-binding protein
lmo0154-13	0	lmo0154	13	zinc ABC transporter ATP-binding protein
lmo0135-13	0	lmo0135	13	peptide ABC transporter substrate-binding protein
lmo0135-41	0	lmo0135	41	peptide ABC transporter substrate-binding protein
lmo0135-23	0	lmo0135	23	peptide ABC transporter substrate-binding protein
lmo0135-289	0	lmo0135	289	peptide ABC transporter substrate-binding protein
lmo0135-295	0	lmo0135	295	peptide ABC transporter substrate-binding protein
lmo0135-317	0	lmo0135	317	peptide ABC transporter substrate-binding protein
lmo0135-318	0	lmo0135	318	peptide ABC transporter substrate-binding protein
lmo0135-32	0	lmo0135	32	peptide ABC transporter substrate-binding protein
lmo0135-37	0	lmo0135	37	peptide ABC transporter substrate-binding protein
lmo0135-38	0	lmo0135	38	peptide ABC transporter substrate-binding protein
lmo0135-39	0	lmo0135	39	peptide ABC transporter substrate-binding protein
lmo0135-44	0	lmo0135	44	peptide ABC transporter substrate-binding protein
lmo0154-1	0	lmo0154	1	zinc ABC transporter ATP-binding protein
lmo0135-47	0	lmo0135	47	peptide ABC transporter substrate-binding protein
lmo0135-507	0	lmo0135	507	peptide ABC transporter substrate-binding protein
lmo0135-51	0	lmo0135	51	peptide ABC transporter substrate-binding protein
lmo0135-539	0	lmo0135	539	peptide ABC transporter substrate-binding protein
lmo0135-542	0	lmo0135	542	peptide ABC transporter substrate-binding protein
lmo0135-63	0	lmo0135	63	peptide ABC transporter substrate-binding protein
lmo0154-9	0	lmo0154	9	zinc ABC transporter ATP-binding protein
lmo0154-6	0	lmo0154	6	zinc ABC transporter ATP-binding protein
lmo0154-5	0	lmo0154	5	zinc ABC transporter ATP-binding protein
lmo0157-401	0	lmo0157	401	ATP-dependent helicase
lmo0157-337	0	lmo0157	337	ATP-dependent helicase
lmo0157-32	0	lmo0157	32	ATP-dependent helicase
lmo0155-10	0	lmo0155	10	zinc ABC transporter permease
lmo0156-304	0	lmo0156	304	hypothetical protein
lmo0156-6	0	lmo0156	6	hypothetical protein
lmo0156-62	0	lmo0156	62	hypothetical protein
lmo0156-7	0	lmo0156	7	hypothetical protein
lmo0156-8	0	lmo0156	8	hypothetical protein
lmo0156-18	0	lmo0156	18	hypothetical protein
lmo0156-177	0	lmo0156	177	hypothetical protein
lmo0156-1	0	lmo0156	1	hypothetical protein
lmo0156-14	0	lmo0156	14	hypothetical protein
lmo0155-11	0	lmo0155	11	zinc ABC transporter permease
lmo0156-187	0	lmo0156	187	hypothetical protein
lmo0155-123	0	lmo0155	123	zinc ABC transporter permease
lmo0003-27	0	lmo0003	27	hypothetical protein
lmo0155-17	0	lmo0155	17	zinc ABC transporter permease
lmo0155-182	0	lmo0155	182	zinc ABC transporter permease
lmo0155-183	0	lmo0155	183	zinc ABC transporter permease
lmo0155-20	0	lmo0155	20	zinc ABC transporter permease
lmo0155-203	0	lmo0155	203	zinc ABC transporter permease
lmo0155-21	0	lmo0155	21	zinc ABC transporter permease
lmo0155-23	0	lmo0155	23	zinc ABC transporter permease
lmo0156-302	0	lmo0156	302	hypothetical protein
lmo0103-8	0	lmo0103	8	NADH oxidase
lmo0157-306	0	lmo0157	306	ATP-dependent helicase
lmo0103-173	0	lmo0103	173	NADH oxidase
lmo0115-31	0	lmo0115	31	hypothetical protein
lmo0115-80	0	lmo0115	80	hypothetical protein
lmo0115-90	0	lmo0115	90	hypothetical protein
lmo0115-44	0	lmo0115	44	hypothetical protein
lmo0103-1	0	lmo0103	1	NADH oxidase
lmo0103-119	0	lmo0103	119	NADH oxidase
lmo0103-16	0	lmo0103	16	NADH oxidase
lmo0103-17	0	lmo0103	17	NADH oxidase
lmo0103-171	0	lmo0103	171	NADH oxidase
lmo0103-22	0	lmo0103	22	NADH oxidase
lmo0103-84	0	lmo0103	84	NADH oxidase
lmo0103-23	0	lmo0103	23	NADH oxidase
lmo0103-28	0	lmo0103	28	NADH oxidase
lmo0103-305	0	lmo0103	305	NADH oxidase
lmo0103-33	0	lmo0103	33	NADH oxidase
lmo0103-38	0	lmo0103	38	NADH oxidase
lmo0103-49	0	lmo0103	49	NADH oxidase
lmo0103-5	0	lmo0103	5	NADH oxidase
lmo0103-7	0	lmo0103	7	NADH oxidase
lmo0103-72	0	lmo0103	72	NADH oxidase
lmo0155-28	0	lmo0155	28	zinc ABC transporter permease
lmo0155-333	0	lmo0155	333	zinc ABC transporter permease
lmo0155-37	0	lmo0155	37	zinc ABC transporter permease
lmo0162-18	0	lmo0162	18	DNA polymerase III subunit delta'
lmo0162-64	0	lmo0162	64	DNA polymerase III subunit delta'
lmo0162-7	0	lmo0162	7	DNA polymerase III subunit delta'
lmo0162-8	0	lmo0162	8	DNA polymerase III subunit delta'
lmo0162-35	0	lmo0162	35	DNA polymerase III subunit delta'
lmo0162-31	0	lmo0162	31	DNA polymerase III subunit delta'
lmo0162-30	0	lmo0162	30	DNA polymerase III subunit delta'
lmo0162-27	0	lmo0162	27	DNA polymerase III subunit delta'
lmo0162-11	0	lmo0162	11	DNA polymerase III subunit delta'
lmo0162-161	0	lmo0162	161	DNA polymerase III subunit delta'
lmo0162-21	0	lmo0162	21	DNA polymerase III subunit delta'
lmo0155-43	0	lmo0155	43	zinc ABC transporter permease
lmo0162-22	0	lmo0162	22	DNA polymerase III subunit delta'
lmo0157-1	0	lmo0157	1	ATP-dependent helicase
lmo0157-10	0	lmo0157	10	ATP-dependent helicase
lmo0157-12	0	lmo0157	12	ATP-dependent helicase
lmo0157-122	0	lmo0157	122	ATP-dependent helicase
lmo0157-22	0	lmo0157	22	ATP-dependent helicase
lmo0157-30	0	lmo0157	30	ATP-dependent helicase
lmo0157-301	0	lmo0157	301	ATP-dependent helicase
lmo0157-305	0	lmo0157	305	ATP-dependent helicase
lmo0162-6	0	lmo0162	6	DNA polymerase III subunit delta'
lmo0162-52	0	lmo0162	52	DNA polymerase III subunit delta'
lmo0162-51	0	lmo0162	51	DNA polymerase III subunit delta'
lmo0162-39	0	lmo0162	39	DNA polymerase III subunit delta'
lmo0155-51	0	lmo0155	51	zinc ABC transporter permease
lmo0155-6	0	lmo0155	6	zinc ABC transporter permease
lmo0155-8	0	lmo0155	8	zinc ABC transporter permease
lmo0155-81	0	lmo0155	81	zinc ABC transporter permease
lmo0155-1	0	lmo0155	1	zinc ABC transporter permease
lmo0161-1	0	lmo0161	1	hypothetical protein
lmo0161-13	0	lmo0161	13	hypothetical protein
lmo0161-143	0	lmo0161	143	hypothetical protein
lmo0161-157	0	lmo0161	157	hypothetical protein
lmo0161-159	0	lmo0161	159	hypothetical protein
lmo0161-18	0	lmo0161	18	hypothetical protein
lmo0161-21	0	lmo0161	21	hypothetical protein
lmo0161-318	0	lmo0161	318	hypothetical protein
lmo0161-38	0	lmo0161	38	hypothetical protein
lmo0161-4	0	lmo0161	4	hypothetical protein
lmo0161-5	0	lmo0161	5	hypothetical protein
lmo0161-8	0	lmo0161	8	hypothetical protein
lmo0161-84	0	lmo0161	84	hypothetical protein
lmo0162-36	0	lmo0162	36	DNA polymerase III subunit delta'
lmo0134-96	0	lmo0134	96	hypothetical protein
lmo0153-35	0	lmo0153	35	zinc ABC transporter substrate-binding protein
lmo0153-358	0	lmo0153	358	zinc ABC transporter substrate-binding protein
lmo0637-18	0	lmo0637	18	hypothetical protein
lmo0637-6	0	lmo0637	6	hypothetical protein
lmo0637-7	0	lmo0637	7	hypothetical protein
lmo0637-288	0	lmo0637	288	hypothetical protein
lmo0637-28	0	lmo0637	28	hypothetical protein
lmo0637-20	0	lmo0637	20	hypothetical protein
lmo0637-1	0	lmo0637	1	hypothetical protein
lmo0637-10	0	lmo0637	10	hypothetical protein
lmo0637-12	0	lmo0637	12	hypothetical protein
lmo0637-160	0	lmo0637	160	hypothetical protein
lmo0637-186	0	lmo0637	186	hypothetical protein
lmo0637-36	0	lmo0637	36	hypothetical protein
lmo0637-19	0	lmo0637	19	hypothetical protein
lmo0637-24	0	lmo0637	24	hypothetical protein
lmo0642-15	0	lmo0642	15	hypothetical protein
lmo0642-150	0	lmo0642	150	hypothetical protein
lmo0642-167	0	lmo0642	167	hypothetical protein
lmo0642-18	0	lmo0642	18	hypothetical protein
lmo0642-182	0	lmo0642	182	hypothetical protein
lmo0642-296	0	lmo0642	296	hypothetical protein
lmo0642-299	0	lmo0642	299	hypothetical protein
lmo0637-53	0	lmo0637	53	hypothetical protein
lmo0637-33	0	lmo0637	33	hypothetical protein
lmo0644-63	0	lmo0644	63	hypothetical protein
lmo0646-206	0	lmo0646	206	hypothetical protein
lmo0646-9	0	lmo0646	9	hypothetical protein
lmo0646-8	0	lmo0646	8	hypothetical protein
lmo0646-50	0	lmo0646	50	hypothetical protein
lmo0646-1	0	lmo0646	1	hypothetical protein
lmo0646-12	0	lmo0646	12	hypothetical protein
lmo0646-143	0	lmo0646	143	hypothetical protein
lmo0646-17	0	lmo0646	17	hypothetical protein
lmo0646-18	0	lmo0646	18	hypothetical protein
lmo0646-188	0	lmo0646	188	hypothetical protein
lmo0646-23	0	lmo0646	23	hypothetical protein
lmo0637-32	0	lmo0637	32	hypothetical protein
lmo0646-233	0	lmo0646	233	hypothetical protein
lmo0646-25	0	lmo0646	25	hypothetical protein
lmo0646-27	0	lmo0646	27	hypothetical protein
lmo0646-29	0	lmo0646	29	hypothetical protein
lmo0646-33	0	lmo0646	33	hypothetical protein
lmo0646-46	0	lmo0646	46	hypothetical protein
lmo0646-7	0	lmo0646	7	hypothetical protein
lmo0637-289	0	lmo0637	289	hypothetical protein
lmo0637-30	0	lmo0637	30	hypothetical protein
lmo0642-6	0	lmo0642	6	hypothetical protein
lmo0642-7	0	lmo0642	7	hypothetical protein
lmo0642-73	0	lmo0642	73	hypothetical protein
lmo0639-3	0	lmo0639	3	transcripitonal regulator
lmo0639-13	0	lmo0639	13	transcripitonal regulator
lmo0639-138	0	lmo0639	138	transcripitonal regulator
lmo0639-148	0	lmo0639	148	transcripitonal regulator
lmo0639-187	0	lmo0639	187	transcripitonal regulator
lmo0639-19	0	lmo0639	19	transcripitonal regulator
lmo0639-20	0	lmo0639	20	transcripitonal regulator
lmo0639-24	0	lmo0639	24	transcripitonal regulator
lmo0639-253	0	lmo0639	253	transcripitonal regulator
lmo0639-26	0	lmo0639	26	transcripitonal regulator
lmo0639-30	0	lmo0639	30	transcripitonal regulator
lmo0642-140	0	lmo0642	140	hypothetical protein
lmo0639-32	0	lmo0639	32	transcripitonal regulator
lmo0639-35	0	lmo0639	35	transcripitonal regulator
lmo0639-34	0	lmo0639	34	transcripitonal regulator
lmo0639-6	0	lmo0639	6	transcripitonal regulator
lmo0639-65	0	lmo0639	65	transcripitonal regulator
lmo0639-8	0	lmo0639	8	transcripitonal regulator
lmo0640-7	0	lmo0640	7	oxidoreductase
lmo0640-59	0	lmo0640	59	oxidoreductase
lmo0640-38	0	lmo0640	38	oxidoreductase
lmo0639-1	0	lmo0639	1	transcripitonal regulator
lmo0641-54	0	lmo0641	54	heavy metal-transporting ATPase
lmo0641-528	0	lmo0641	528	heavy metal-transporting ATPase
lmo0641-527	0	lmo0641	527	heavy metal-transporting ATPase
lmo0642-12	0	lmo0642	12	hypothetical protein
lmo0642-10	0	lmo0642	10	hypothetical protein
lmo0641-77	0	lmo0641	77	heavy metal-transporting ATPase
lmo0641-1	0	lmo0641	1	heavy metal-transporting ATPase
lmo0641-10	0	lmo0641	10	heavy metal-transporting ATPase
lmo0641-13	0	lmo0641	13	heavy metal-transporting ATPase
lmo0641-167	0	lmo0641	167	heavy metal-transporting ATPase
lmo0641-20	0	lmo0641	20	heavy metal-transporting ATPase
lmo0641-22	0	lmo0641	22	heavy metal-transporting ATPase
lmo0641-248	0	lmo0641	248	heavy metal-transporting ATPase
lmo0641-253	0	lmo0641	253	heavy metal-transporting ATPase
lmo0641-256	0	lmo0641	256	heavy metal-transporting ATPase
lmo0641-313	0	lmo0641	313	heavy metal-transporting ATPase
lmo0641-38	0	lmo0641	38	heavy metal-transporting ATPase
lmo0641-39	0	lmo0641	39	heavy metal-transporting ATPase
lmo0641-42	0	lmo0641	42	heavy metal-transporting ATPase
lmo0641-43	0	lmo0641	43	heavy metal-transporting ATPase
lmo0641-52	0	lmo0641	52	heavy metal-transporting ATPase
lmo0641-526	0	lmo0641	526	heavy metal-transporting ATPase
lmo0644-9	0	lmo0644	9	hypothetical protein
lmo0644-55	0	lmo0644	55	hypothetical protein
lmo0153-392	0	lmo0153	392	zinc ABC transporter substrate-binding protein
lmo0137-38	0	lmo0137	38	peptide ABC transporter permease
lmo0137-209	0	lmo0137	209	peptide ABC transporter permease
lmo0137-212	0	lmo0137	212	peptide ABC transporter permease
lmo0137-219	0	lmo0137	219	peptide ABC transporter permease
lmo0137-237	0	lmo0137	237	peptide ABC transporter permease
lmo0137-27	0	lmo0137	27	peptide ABC transporter permease
lmo0137-29	0	lmo0137	29	peptide ABC transporter permease
lmo0137-31	0	lmo0137	31	peptide ABC transporter permease
lmo0137-33	0	lmo0137	33	peptide ABC transporter permease
lmo0137-36	0	lmo0137	36	peptide ABC transporter permease
lmo0137-417	0	lmo0137	417	peptide ABC transporter permease
lmo0137-20	0	lmo0137	20	peptide ABC transporter permease
lmo0137-419	0	lmo0137	419	peptide ABC transporter permease
lmo0137-6	0	lmo0137	6	peptide ABC transporter permease
lmo0137-66	0	lmo0137	66	peptide ABC transporter permease
lmo0137-7	0	lmo0137	7	peptide ABC transporter permease
lmo0137-60	0	lmo0137	60	peptide ABC transporter permease
lmo0643-42	0	lmo0643	42	transaldolase
lmo0643-51	0	lmo0643	51	transaldolase
lmo0643-7	0	lmo0643	7	transaldolase
lmo0643-33	0	lmo0643	33	transaldolase
lmo0137-207	0	lmo0137	207	peptide ABC transporter permease
lmo0137-18	0	lmo0137	18	peptide ABC transporter permease
lmo0644-5	0	lmo0644	5	hypothetical protein
lmo0153-27	0	lmo0153	27	zinc ABC transporter substrate-binding protein
lmo0153-46	0	lmo0153	46	zinc ABC transporter substrate-binding protein
lmo0153-5	0	lmo0153	5	zinc ABC transporter substrate-binding protein
lmo0153-56	0	lmo0153	56	zinc ABC transporter substrate-binding protein
lmo0153-6	0	lmo0153	6	zinc ABC transporter substrate-binding protein
lmo0153-8	0	lmo0153	8	zinc ABC transporter substrate-binding protein
lmo0153-9	0	lmo0153	9	zinc ABC transporter substrate-binding protein
lmo0153-326	0	lmo0153	326	zinc ABC transporter substrate-binding protein
lmo0153-31	0	lmo0153	31	zinc ABC transporter substrate-binding protein
lmo0153-28	0	lmo0153	28	zinc ABC transporter substrate-binding protein
lmo0153-1	0	lmo0153	1	zinc ABC transporter substrate-binding protein
lmo0137-137	0	lmo0137	137	peptide ABC transporter permease
lmo0153-12	0	lmo0153	12	zinc ABC transporter substrate-binding protein
lmo0153-19	0	lmo0153	19	zinc ABC transporter substrate-binding protein
lmo0153-196	0	lmo0153	196	zinc ABC transporter substrate-binding protein
lmo0153-197	0	lmo0153	197	zinc ABC transporter substrate-binding protein
lmo0153-220	0	lmo0153	220	zinc ABC transporter substrate-binding protein
lmo0153-24	0	lmo0153	24	zinc ABC transporter substrate-binding protein
lmo0137-1	0	lmo0137	1	peptide ABC transporter permease
lmo0137-10	0	lmo0137	10	peptide ABC transporter permease
lmo0137-13	0	lmo0137	13	peptide ABC transporter permease
lmo0643-32	0	lmo0643	32	transaldolase
lmo0643-27	0	lmo0643	27	transaldolase
lmo0643-1	0	lmo0643	1	transaldolase
lmo0644-29	0	lmo0644	29	hypothetical protein
lmo0644-12	0	lmo0644	12	hypothetical protein
lmo0644-15	0	lmo0644	15	hypothetical protein
lmo0644-20	0	lmo0644	20	hypothetical protein
lmo0644-22	0	lmo0644	22	hypothetical protein
lmo0644-235	0	lmo0644	235	hypothetical protein
lmo0644-249	0	lmo0644	249	hypothetical protein
lmo0644-251	0	lmo0644	251	hypothetical protein
lmo0644-256	0	lmo0644	256	hypothetical protein
lmo0644-277	0	lmo0644	277	hypothetical protein
lmo0644-290	0	lmo0644	290	hypothetical protein
lmo0643-108	0	lmo0643	108	transaldolase
lmo0644-32	0	lmo0644	32	hypothetical protein
lmo0644-34	0	lmo0644	34	hypothetical protein
lmo0644-35	0	lmo0644	35	hypothetical protein
lmo0644-36	0	lmo0644	36	hypothetical protein
lmo0644-40	0	lmo0644	40	hypothetical protein
lmo0644-41	0	lmo0644	41	hypothetical protein
lmo0644-48	0	lmo0644	48	hypothetical protein
lmo0644-461	0	lmo0644	461	hypothetical protein
lmo0644-495	0	lmo0644	495	hypothetical protein
lmo0644-1	0	lmo0644	1	hypothetical protein
lmo0649-255	0	lmo0649	255	transcriptional regulator
lmo0649-16	0	lmo0649	16	transcriptional regulator
lmo0649-158	0	lmo0649	158	transcriptional regulator
lmo0643-13	0	lmo0643	13	transaldolase
lmo0643-163	0	lmo0643	163	transaldolase
lmo0643-165	0	lmo0643	165	transaldolase
lmo0643-176	0	lmo0643	176	transaldolase
lmo0643-197	0	lmo0643	197	transaldolase
lmo0643-20	0	lmo0643	20	transaldolase
lmo0643-21	0	lmo0643	21	transaldolase
lmo0643-312	0	lmo0643	312	transaldolase
lmo0647-1	0	lmo0647	1	hypothetical protein
lmo0647-65	0	lmo0647	65	hypothetical protein
lmo0648-1	0	lmo0648	1	hypothetical protein
lmo0648-103	0	lmo0648	103	hypothetical protein
lmo0648-104	0	lmo0648	104	hypothetical protein
lmo0648-15	0	lmo0648	15	hypothetical protein
lmo0648-177	0	lmo0648	177	hypothetical protein
lmo0648-227	0	lmo0648	227	hypothetical protein
lmo0648-314	0	lmo0648	314	hypothetical protein
lmo0648-97	0	lmo0648	97	hypothetical protein
lmo0649-1	0	lmo0649	1	transcriptional regulator
lmo0003-1	0	lmo0003	1	hypothetical protein
lmo0012-34	0	lmo0012	34	mevalonate kinase
lmo0003-294	0	lmo0003	294	hypothetical protein
lmo0392-15	0	lmo0392	15	hypothetical protein
lmo0391-1	0	lmo0391	1	hypothetical protein
lmo0391-3	0	lmo0391	3	hypothetical protein
lmo0391-54	0	lmo0391	54	hypothetical protein
lmo0391-7	0	lmo0391	7	hypothetical protein
lmo0391-8	0	lmo0391	8	hypothetical protein
lmo0391-9	0	lmo0391	9	hypothetical protein
lmo0391-94	0	lmo0391	94	hypothetical protein
lmo0392-1	0	lmo0392	1	hypothetical protein
lmo0392-147	0	lmo0392	147	hypothetical protein
lmo0392-152	0	lmo0392	152	hypothetical protein
lmo0402-523	0	lmo0402	523	transcriptional antiterminator BglG
lmo0392-166	0	lmo0392	166	hypothetical protein
lmo0392-33	0	lmo0392	33	hypothetical protein
lmo0392-4	0	lmo0392	4	hypothetical protein
lmo0392-5	0	lmo0392	5	hypothetical protein
lmo0392-6	0	lmo0392	6	hypothetical protein
lmo0392-9	0	lmo0392	9	hypothetical protein
lmo0393-6	0	lmo0393	6	hypothetical protein
lmo0393-17	0	lmo0393	17	hypothetical protein
lmo0393-13	0	lmo0393	13	hypothetical protein
lmo0390-9	0	lmo0390	9	uracil-DNA glycosylase
lmo0390-6	0	lmo0390	6	uracil-DNA glycosylase
lmo0390-22	0	lmo0390	22	uracil-DNA glycosylase
lmo0390-5	0	lmo0390	5	uracil-DNA glycosylase
lmo0388-1	0	lmo0388	1	hypothetical protein
lmo0394-1	0	lmo0394	1	P60 protein
lmo0394-10	0	lmo0394	10	P60 protein
lmo0394-12	0	lmo0394	12	P60 protein
lmo0394-122	0	lmo0394	122	P60 protein
lmo0394-133	0	lmo0394	133	P60 protein
lmo0394-15	0	lmo0394	15	P60 protein
lmo0394-16	0	lmo0394	16	P60 protein
lmo0394-22	0	lmo0394	22	P60 protein
lmo0394-3	0	lmo0394	3	P60 protein
lmo0394-37	0	lmo0394	37	P60 protein
lmo0394-4	0	lmo0394	4	P60 protein
lmo0394-5	0	lmo0394	5	P60 protein
lmo0394-7	0	lmo0394	7	P60 protein
lmo0394-88	0	lmo0394	88	P60 protein
lmo0390-1	0	lmo0390	1	uracil-DNA glycosylase
lmo0390-10	0	lmo0390	10	uracil-DNA glycosylase
lmo0390-16	0	lmo0390	16	uracil-DNA glycosylase
lmo0390-17	0	lmo0390	17	uracil-DNA glycosylase
lmo0393-1	0	lmo0393	1	hypothetical protein
lmo0393-124	0	lmo0393	124	hypothetical protein
lmo0375-1	0	lmo0375	1	hypothetical protein
lmo0386-64	0	lmo0386	64	IolD protein
lmo0386-101	0	lmo0386	101	IolD protein
lmo0386-11	0	lmo0386	11	IolD protein
lmo0386-14	0	lmo0386	14	IolD protein
lmo0386-156	0	lmo0386	156	IolD protein
lmo0386-26	0	lmo0386	26	IolD protein
lmo0386-334	0	lmo0386	334	IolD protein
lmo0386-335	0	lmo0386	335	IolD protein
lmo0386-350	0	lmo0386	350	IolD protein
lmo0386-353	0	lmo0386	353	IolD protein
lmo0386-360	0	lmo0386	360	IolD protein
lmo0386-38	0	lmo0386	38	IolD protein
lmo0386-386	0	lmo0386	386	IolD protein
lmo0386-40	0	lmo0386	40	IolD protein
lmo0386-49	0	lmo0386	49	IolD protein
lmo0383-1	0	lmo0383	1	methylmalonate-semialdehyde dehydrogenase
lmo0383-11	0	lmo0383	11	methylmalonate-semialdehyde dehydrogenase
lmo0383-207	0	lmo0383	207	methylmalonate-semialdehyde dehydrogenase
lmo0383-216	0	lmo0383	216	methylmalonate-semialdehyde dehydrogenase
lmo0383-24	0	lmo0383	24	methylmalonate-semialdehyde dehydrogenase
lmo0386-644	0	lmo0386	644	IolD protein
lmo0386-690	0	lmo0386	690	IolD protein
lmo0375-5	0	lmo0375	5	hypothetical protein
lmo0386-694	0	lmo0386	694	IolD protein
lmo0375-9	0	lmo0375	9	hypothetical protein
lmo0374-22	0	lmo0374	22	PTS beta-glucoside transporter subunit IIB
lmo0374-25	0	lmo0374	25	PTS beta-glucoside transporter subunit IIB
lmo0374-3	0	lmo0374	3	PTS beta-glucoside transporter subunit IIB
lmo0374-4	0	lmo0374	4	PTS beta-glucoside transporter subunit IIB
lmo0374-5	0	lmo0374	5	PTS beta-glucoside transporter subunit IIB
lmo0374-7	0	lmo0374	7	PTS beta-glucoside transporter subunit IIB
lmo0374-86	0	lmo0374	86	PTS beta-glucoside transporter subunit IIB
lmo0374-20	0	lmo0374	20	PTS beta-glucoside transporter subunit IIB
lmo0374-19	0	lmo0374	19	PTS beta-glucoside transporter subunit IIB
lmo0374-15	0	lmo0374	15	PTS beta-glucoside transporter subunit IIB
lmo0374-1	0	lmo0374	1	PTS beta-glucoside transporter subunit IIB
lmo0374-11	0	lmo0374	11	PTS beta-glucoside transporter subunit IIB
lmo0374-111	0	lmo0374	111	PTS beta-glucoside transporter subunit IIB
lmo0374-17	0	lmo0374	17	PTS beta-glucoside transporter subunit IIB
lmo0386-696	0	lmo0386	696	IolD protein
lmo0386-7	0	lmo0386	7	IolD protein
lmo0386-8	0	lmo0386	8	IolD protein
lmo0386-9	0	lmo0386	9	IolD protein
lmo0388-10	0	lmo0388	10	hypothetical protein
lmo0388-64	0	lmo0388	64	hypothetical protein
lmo0388-77	0	lmo0388	77	hypothetical protein
lmo0259-38	0	lmo0259	38	DNA-directed RNA polymerase subunit beta'
lmo0259-49	0	lmo0259	49	DNA-directed RNA polymerase subunit beta'
lmo0259-50	0	lmo0259	50	DNA-directed RNA polymerase subunit beta'
lmo0259-56	0	lmo0259	56	DNA-directed RNA polymerase subunit beta'
lmo0259-61	0	lmo0259	61	DNA-directed RNA polymerase subunit beta'
lmo0259-619	0	lmo0259	619	DNA-directed RNA polymerase subunit beta'
lmo0259-622	0	lmo0259	622	DNA-directed RNA polymerase subunit beta'
lmo0259-623	0	lmo0259	623	DNA-directed RNA polymerase subunit beta'
lmo0259-7	0	lmo0259	7	DNA-directed RNA polymerase subunit beta'
lmo0259-8	0	lmo0259	8	DNA-directed RNA polymerase subunit beta'
lmo0259-96	0	lmo0259	96	DNA-directed RNA polymerase subunit beta'
lmo0300-14	0	lmo0300	14	phospho-beta-galactosidase
lmo0300-22	0	lmo0300	22	phospho-beta-galactosidase
lmo0300-225	0	lmo0300	225	phospho-beta-galactosidase
lmo0300-232	0	lmo0300	232	phospho-beta-galactosidase
lmo0300-24	0	lmo0300	24	phospho-beta-galactosidase
lmo0300-25	0	lmo0300	25	phospho-beta-galactosidase
lmo0300-330	0	lmo0300	330	phospho-beta-galactosidase
lmo0300-338	0	lmo0300	338	phospho-beta-galactosidase
lmo0300-34	0	lmo0300	34	phospho-beta-galactosidase
lmo0259-461	0	lmo0259	461	DNA-directed RNA polymerase subunit beta'
lmo0259-361	0	lmo0259	361	DNA-directed RNA polymerase subunit beta'
lmo0300-360	0	lmo0300	360	phospho-beta-galactosidase
lmo0259-35	0	lmo0259	35	DNA-directed RNA polymerase subunit beta'
lmo0260-23	0	lmo0260	23	hypothetical protein
lmo0260-22	0	lmo0260	22	hypothetical protein
lmo0260-1	0	lmo0260	1	hypothetical protein
lmo0260-10	0	lmo0260	10	hypothetical protein
lmo0260-14	0	lmo0260	14	hypothetical protein
lmo0260-157	0	lmo0260	157	hypothetical protein
lmo0260-169	0	lmo0260	169	hypothetical protein
lmo0260-17	0	lmo0260	17	hypothetical protein
lmo0260-199	0	lmo0260	199	hypothetical protein
lmo0260-209	0	lmo0260	209	hypothetical protein
lmo0260-21	0	lmo0260	21	hypothetical protein
lmo0259-1	0	lmo0259	1	DNA-directed RNA polymerase subunit beta'
lmo0259-10	0	lmo0259	10	DNA-directed RNA polymerase subunit beta'
lmo0259-13	0	lmo0259	13	DNA-directed RNA polymerase subunit beta'
lmo0259-24	0	lmo0259	24	DNA-directed RNA polymerase subunit beta'
lmo0259-307	0	lmo0259	307	DNA-directed RNA polymerase subunit beta'
lmo0259-325	0	lmo0259	325	DNA-directed RNA polymerase subunit beta'
lmo0259-334	0	lmo0259	334	DNA-directed RNA polymerase subunit beta'
lmo0259-34	0	lmo0259	34	DNA-directed RNA polymerase subunit beta'
lmo0300-36	0	lmo0300	36	phospho-beta-galactosidase
lmo0300-42	0	lmo0300	42	phospho-beta-galactosidase
lmo0388-76	0	lmo0388	76	hypothetical protein
lmo0389-37	0	lmo0389	37	low temperature requirement protein A
lmo0389-49	0	lmo0389	49	low temperature requirement protein A
lmo0389-5	0	lmo0389	5	low temperature requirement protein A
lmo0389-8	0	lmo0389	8	low temperature requirement protein A
lmo0387-9	0	lmo0387	9	hypothetical protein
lmo0387-1	0	lmo0387	1	hypothetical protein
lmo0387-10	0	lmo0387	10	hypothetical protein
lmo0387-114	0	lmo0387	114	hypothetical protein
lmo0387-121	0	lmo0387	121	hypothetical protein
lmo0387-127	0	lmo0387	127	hypothetical protein
lmo0387-128	0	lmo0387	128	hypothetical protein
lmo0387-130	0	lmo0387	130	hypothetical protein
lmo0387-14	0	lmo0387	14	hypothetical protein
lmo0387-15	0	lmo0387	15	hypothetical protein
lmo0387-17	0	lmo0387	17	hypothetical protein
lmo0387-18	0	lmo0387	18	hypothetical protein
lmo0387-5	0	lmo0387	5	hypothetical protein
lmo0387-50	0	lmo0387	50	hypothetical protein
lmo0387-6	0	lmo0387	6	hypothetical protein
lmo0387-7	0	lmo0387	7	hypothetical protein
lmo0389-433	0	lmo0389	433	low temperature requirement protein A
lmo0389-36	0	lmo0389	36	low temperature requirement protein A
lmo0300-44	0	lmo0300	44	phospho-beta-galactosidase
lmo0389-29	0	lmo0389	29	low temperature requirement protein A
lmo0300-46	0	lmo0300	46	phospho-beta-galactosidase
lmo0300-51	0	lmo0300	51	phospho-beta-galactosidase
lmo0300-576	0	lmo0300	576	phospho-beta-galactosidase
lmo0300-579	0	lmo0300	579	phospho-beta-galactosidase
lmo0300-583	0	lmo0300	583	phospho-beta-galactosidase
lmo0300-619	0	lmo0300	619	phospho-beta-galactosidase
lmo0300-117	0	lmo0300	117	phospho-beta-galactosidase
lmo0300-11	0	lmo0300	11	phospho-beta-galactosidase
lmo0300-1	0	lmo0300	1	phospho-beta-galactosidase
lmo0300-7	0	lmo0300	7	phospho-beta-galactosidase
lmo0300-94	0	lmo0300	94	phospho-beta-galactosidase
lmo0389-1	0	lmo0389	1	low temperature requirement protein A
lmo0389-18	0	lmo0389	18	low temperature requirement protein A
lmo0389-209	0	lmo0389	209	low temperature requirement protein A
lmo0389-22	0	lmo0389	22	low temperature requirement protein A
lmo0389-226	0	lmo0389	226	low temperature requirement protein A
lmo0389-228	0	lmo0389	228	low temperature requirement protein A
lmo0389-23	0	lmo0389	23	low temperature requirement protein A
lmo0389-253	0	lmo0389	253	low temperature requirement protein A
lmo0383-245	0	lmo0383	245	methylmalonate-semialdehyde dehydrogenase
lmo0383-26	0	lmo0383	26	methylmalonate-semialdehyde dehydrogenase
lmo0383-269	0	lmo0383	269	methylmalonate-semialdehyde dehydrogenase
lmo0396-56	0	lmo0396	56	pyrroline-5-carboxylate reductase
lmo0397-1	0	lmo0397	1	hypothetical protein
lmo0397-11	0	lmo0397	11	hypothetical protein
lmo0397-134	0	lmo0397	134	hypothetical protein
lmo0397-136	0	lmo0397	136	hypothetical protein
lmo0397-14	0	lmo0397	14	hypothetical protein
lmo0397-140	0	lmo0397	140	hypothetical protein
lmo0397-19	0	lmo0397	19	hypothetical protein
lmo0397-29	0	lmo0397	29	hypothetical protein
lmo0397-5	0	lmo0397	5	hypothetical protein
lmo0397-6	0	lmo0397	6	hypothetical protein
lmo0397-9	0	lmo0397	9	hypothetical protein
lmo0397-92	0	lmo0397	92	hypothetical protein
lmo0401-379	0	lmo0401	379	alpha-mannosidase
lmo0401-405	0	lmo0401	405	alpha-mannosidase
lmo0401-49	0	lmo0401	49	alpha-mannosidase
lmo0401-50	0	lmo0401	50	alpha-mannosidase
lmo0401-63	0	lmo0401	63	alpha-mannosidase
lmo0401-648	0	lmo0401	648	alpha-mannosidase
lmo0401-668	0	lmo0401	668	alpha-mannosidase
lmo0396-6	0	lmo0396	6	pyrroline-5-carboxylate reductase
lmo0396-5	0	lmo0396	5	pyrroline-5-carboxylate reductase
lmo0401-7	0	lmo0401	7	alpha-mannosidase
lmo0396-36	0	lmo0396	36	pyrroline-5-carboxylate reductase
lmo0429-37	0	lmo0429	37	sugar hydrolase
lmo0429-1	0	lmo0429	1	sugar hydrolase
lmo0429-158	0	lmo0429	158	sugar hydrolase
lmo0429-19	0	lmo0429	19	sugar hydrolase
lmo0429-24	0	lmo0429	24	sugar hydrolase
lmo0429-25	0	lmo0429	25	sugar hydrolase
lmo0429-258	0	lmo0429	258	sugar hydrolase
lmo0429-335	0	lmo0429	335	sugar hydrolase
lmo0429-339	0	lmo0429	339	sugar hydrolase
lmo0429-35	0	lmo0429	35	sugar hydrolase
lmo0429-354	0	lmo0429	354	sugar hydrolase
lmo0429-390	0	lmo0429	390	sugar hydrolase
lmo0396-1	0	lmo0396	1	pyrroline-5-carboxylate reductase
lmo0396-11	0	lmo0396	11	pyrroline-5-carboxylate reductase
lmo0396-123	0	lmo0396	123	pyrroline-5-carboxylate reductase
lmo0396-13	0	lmo0396	13	pyrroline-5-carboxylate reductase
lmo0396-137	0	lmo0396	137	pyrroline-5-carboxylate reductase
lmo0396-19	0	lmo0396	19	pyrroline-5-carboxylate reductase
lmo0396-20	0	lmo0396	20	pyrroline-5-carboxylate reductase
lmo0401-68	0	lmo0401	68	alpha-mannosidase
lmo0401-701	0	lmo0401	701	alpha-mannosidase
lmo0429-49	0	lmo0429	49	sugar hydrolase
lmo0405-279	0	lmo0405	279	phosphate transporter
lmo0405-47	0	lmo0405	47	phosphate transporter
lmo0405-5	0	lmo0405	5	phosphate transporter
lmo0405-60	0	lmo0405	60	phosphate transporter
lmo0405-8	0	lmo0405	8	phosphate transporter
lmo0402-1	0	lmo0402	1	transcriptional antiterminator BglG
lmo0402-11	0	lmo0402	11	transcriptional antiterminator BglG
lmo0402-13	0	lmo0402	13	transcriptional antiterminator BglG
lmo0402-161	0	lmo0402	161	transcriptional antiterminator BglG
lmo0402-23	0	lmo0402	23	transcriptional antiterminator BglG
lmo0402-258	0	lmo0402	258	transcriptional antiterminator BglG
lmo0402-280	0	lmo0402	280	transcriptional antiterminator BglG
lmo0402-30	0	lmo0402	30	transcriptional antiterminator BglG
lmo0402-310	0	lmo0402	310	transcriptional antiterminator BglG
lmo0402-32	0	lmo0402	32	transcriptional antiterminator BglG
lmo0402-35	0	lmo0402	35	transcriptional antiterminator BglG
lmo0402-41	0	lmo0402	41	transcriptional antiterminator BglG
lmo0402-42	0	lmo0402	42	transcriptional antiterminator BglG
lmo0402-424	0	lmo0402	424	transcriptional antiterminator BglG
lmo0402-43	0	lmo0402	43	transcriptional antiterminator BglG
lmo0405-312	0	lmo0405	312	phosphate transporter
lmo0405-25	0	lmo0405	25	phosphate transporter
lmo0401-76	0	lmo0401	76	alpha-mannosidase
lmo0405-24	0	lmo0405	24	phosphate transporter
lmo0401-9	0	lmo0401	9	alpha-mannosidase
lmo0401-96	0	lmo0401	96	alpha-mannosidase
lmo0401-353	0	lmo0401	353	alpha-mannosidase
lmo0401-352	0	lmo0401	352	alpha-mannosidase
lmo0401-348	0	lmo0401	348	alpha-mannosidase
lmo0401-1	0	lmo0401	1	alpha-mannosidase
lmo0401-10	0	lmo0401	10	alpha-mannosidase
lmo0401-105	0	lmo0401	105	alpha-mannosidase
lmo0401-19	0	lmo0401	19	alpha-mannosidase
lmo0401-35	0	lmo0401	35	alpha-mannosidase
lmo0405-1	0	lmo0405	1	phosphate transporter
lmo0405-11	0	lmo0405	11	phosphate transporter
lmo0405-114	0	lmo0405	114	phosphate transporter
lmo0405-116	0	lmo0405	116	phosphate transporter
lmo0405-17	0	lmo0405	17	phosphate transporter
lmo0405-18	0	lmo0405	18	phosphate transporter
lmo0405-181	0	lmo0405	181	phosphate transporter
lmo0405-187	0	lmo0405	187	phosphate transporter
lmo0405-22	0	lmo0405	22	phosphate transporter
lmo0429-48	0	lmo0429	48	sugar hydrolase
lmo0429-8	0	lmo0429	8	sugar hydrolase
lmo0383-303	0	lmo0383	303	methylmalonate-semialdehyde dehydrogenase
lmo0385-13	0	lmo0385	13	IolC protein
lmo0385-222	0	lmo0385	222	IolC protein
lmo0385-226	0	lmo0385	226	IolC protein
lmo0385-240	0	lmo0385	240	IolC protein
lmo0385-241	0	lmo0385	241	IolC protein
lmo0385-246	0	lmo0385	246	IolC protein
lmo0385-262	0	lmo0385	262	IolC protein
lmo0385-31	0	lmo0385	31	IolC protein
lmo0385-33	0	lmo0385	33	IolC protein
lmo0385-393	0	lmo0385	393	IolC protein
lmo0413-1	0	lmo0413	1	hypothetical protein
lmo0413-11	0	lmo0413	11	hypothetical protein
lmo0413-3	0	lmo0413	3	hypothetical protein
lmo0413-57	0	lmo0413	57	hypothetical protein
lmo0413-7	0	lmo0413	7	hypothetical protein
lmo0416-1	0	lmo0416	1	transcriptional regulator
lmo0416-3	0	lmo0416	3	transcriptional regulator
lmo0416-8	0	lmo0416	8	transcriptional regulator
lmo0418-1	0	lmo0418	1	hypothetical protein
lmo0418-11	0	lmo0418	11	hypothetical protein
lmo0385-22	0	lmo0385	22	IolC protein
lmo0385-115	0	lmo0385	115	IolC protein
lmo0418-65	0	lmo0418	65	hypothetical protein
lmo0385-10	0	lmo0385	10	IolC protein
lmo0383-305	0	lmo0383	305	methylmalonate-semialdehyde dehydrogenase
lmo0383-310	0	lmo0383	310	methylmalonate-semialdehyde dehydrogenase
lmo0383-37	0	lmo0383	37	methylmalonate-semialdehyde dehydrogenase
lmo0383-331	0	lmo0383	331	methylmalonate-semialdehyde dehydrogenase
lmo0383-39	0	lmo0383	39	methylmalonate-semialdehyde dehydrogenase
lmo0383-49	0	lmo0383	49	methylmalonate-semialdehyde dehydrogenase
lmo0383-50	0	lmo0383	50	methylmalonate-semialdehyde dehydrogenase
lmo0383-548	0	lmo0383	548	methylmalonate-semialdehyde dehydrogenase
lmo0383-7	0	lmo0383	7	methylmalonate-semialdehyde dehydrogenase
lmo0383-78	0	lmo0383	78	methylmalonate-semialdehyde dehydrogenase
lmo0383-9	0	lmo0383	9	methylmalonate-semialdehyde dehydrogenase
lmo0385-6	0	lmo0385	6	IolC protein
lmo0385-61	0	lmo0385	61	IolC protein
lmo0385-70	0	lmo0385	70	IolC protein
lmo0385-8	0	lmo0385	8	IolC protein
lmo0385-89	0	lmo0385	89	IolC protein
lmo0385-52	0	lmo0385	52	IolC protein
lmo0385-41	0	lmo0385	41	IolC protein
lmo0385-39	0	lmo0385	39	IolC protein
lmo0418-6	0	lmo0418	6	hypothetical protein
lmo0418-8	0	lmo0418	8	hypothetical protein
lmo0429-74	0	lmo0429	74	sugar hydrolase
lmo0424-208	0	lmo0424	208	glucose uptake protein
lmo0424-253	0	lmo0424	253	glucose uptake protein
lmo0424-232	0	lmo0424	232	glucose uptake protein
lmo0424-400	0	lmo0424	400	glucose uptake protein
lmo0424-45	0	lmo0424	45	glucose uptake protein
lmo0424-46	0	lmo0424	46	glucose uptake protein
lmo0424-51	0	lmo0424	51	glucose uptake protein
lmo0424-54	0	lmo0424	54	glucose uptake protein
lmo0424-62	0	lmo0424	62	glucose uptake protein
lmo0424-65	0	lmo0424	65	glucose uptake protein
lmo0424-7	0	lmo0424	7	glucose uptake protein
lmo0424-97	0	lmo0424	97	glucose uptake protein
lmo0429-591	0	lmo0429	591	sugar hydrolase
lmo0429-60	0	lmo0429	60	sugar hydrolase
lmo0429-612	0	lmo0429	612	sugar hydrolase
lmo0429-66	0	lmo0429	66	sugar hydrolase
lmo0429-7	0	lmo0429	7	sugar hydrolase
lmo0429-710	0	lmo0429	710	sugar hydrolase
lmo0429-718	0	lmo0429	718	sugar hydrolase
lmo0429-721	0	lmo0429	721	sugar hydrolase
lmo0424-21	0	lmo0424	21	glucose uptake protein
lmo0424-194	0	lmo0424	194	glucose uptake protein
lmo0407-1	0	lmo0407	1	hypothetical protein
lmo0424-18	0	lmo0424	18	glucose uptake protein
lmo0407-101	0	lmo0407	101	hypothetical protein
lmo0407-13	0	lmo0407	13	hypothetical protein
lmo0407-19	0	lmo0407	19	hypothetical protein
lmo0407-4	0	lmo0407	4	hypothetical protein
lmo0407-6	0	lmo0407	6	hypothetical protein
lmo0407-63	0	lmo0407	63	hypothetical protein
lmo0408-9	0	lmo0408	9	hypothetical protein
lmo0408-7	0	lmo0408	7	hypothetical protein
lmo0408-176	0	lmo0408	176	hypothetical protein
lmo0408-1	0	lmo0408	1	hypothetical protein
lmo0408-104	0	lmo0408	104	hypothetical protein
lmo0408-110	0	lmo0408	110	hypothetical protein
lmo0408-116	0	lmo0408	116	hypothetical protein
lmo0408-117	0	lmo0408	117	hypothetical protein
lmo0408-5	0	lmo0408	5	hypothetical protein
lmo0424-1	0	lmo0424	1	glucose uptake protein
lmo0424-10	0	lmo0424	10	glucose uptake protein
lmo0424-13	0	lmo0424	13	glucose uptake protein
lmo0424-149	0	lmo0424	149	glucose uptake protein
lmo0260-307	0	lmo0260	307	hypothetical protein
lmo0260-31	0	lmo0260	31	hypothetical protein
lmo0260-8	0	lmo0260	8	hypothetical protein
lmo0235-15	0	lmo0235	15	2-C-methyl-D-erythritol 4-phosphate cytidylyltransferase
lmo0235-22	0	lmo0235	22	2-C-methyl-D-erythritol 4-phosphate cytidylyltransferase
lmo0235-27	0	lmo0235	27	2-C-methyl-D-erythritol 4-phosphate cytidylyltransferase
lmo0235-280	0	lmo0235	280	2-C-methyl-D-erythritol 4-phosphate cytidylyltransferase
lmo0235-281	0	lmo0235	281	2-C-methyl-D-erythritol 4-phosphate cytidylyltransferase
lmo0235-282	0	lmo0235	282	2-C-methyl-D-erythritol 4-phosphate cytidylyltransferase
lmo0235-30	0	lmo0235	30	2-C-methyl-D-erythritol 4-phosphate cytidylyltransferase
lmo0235-31	0	lmo0235	31	2-C-methyl-D-erythritol 4-phosphate cytidylyltransferase
lmo0235-6	0	lmo0235	6	2-C-methyl-D-erythritol 4-phosphate cytidylyltransferase
lmo0229-8	0	lmo0229	8	CtsR family transcriptional regulator
lmo0229-78	0	lmo0229	78	CtsR family transcriptional regulator
lmo0229-1	0	lmo0229	1	CtsR family transcriptional regulator
lmo0225-1	0	lmo0225	1	dihydroneopterin aldolase
lmo0225-13	0	lmo0225	13	dihydroneopterin aldolase
lmo0225-14	0	lmo0225	14	dihydroneopterin aldolase
[truncated: 21,723 more rows]

## Sheet: Table S6
Table S6. The importance of features for source prediction of L. monocytogenes lineage III
feature	importance	locus	type	product
lmo1025-32	26	lmo1025	32	hypothetical protein
lmo1302-9	19	lmo1302	9	LexA family transcriptional regulator
lmo1295-3	19	lmo1295	3	RNA-binding protein Hfq
lmo0035-9	18.5	lmo0035	9	glucosamine--fructose-6-phosphate aminotransferase
lmo2223-13	17.5	lmo2223	13	hypothetical protein
lmo2187-6	17	lmo2187	6	hypothetical protein
lmo2655-1	16.5	lmo2655	1	30S ribosomal protein S7
lmo0937-2	15	lmo0937	2	hypothetical protein
lmo0388-3	13	lmo0388	3	hypothetical protein
lmo0394-6	13	lmo0394	6	P60 protein
lmo0946-6	12	lmo0946	6	hypothetical protein
lmo2156-18	10	lmo2156	18	hypothetical protein
lmo0695-9	10	lmo0695	9	hypothetical protein
lmo0207-32	9.5	lmo0207	32	hypothetical protein
lmo1358-20	9	lmo1358	20	hypothetical protein
lmo2523-10	8	lmo2523	10	single-strand DNA-binding protein
lmo1489-12	7.5	lmo1489	12	hypothetical protein
lmo1749-16	7	lmo1749	16	shikimate kinase
lmo0375-3	7	lmo0375	3	hypothetical protein
lmo0916-26	7	lmo0916	26	PTS sugar transporter subunit IIA
lmo2190-19	7	lmo2190	19	adaptor protein
lmo2230-3	7	lmo2230	3	arsenate reductase
lmo2223-21	6.5	lmo2223	21	hypothetical protein
lmo1465-7	6.5	lmo1465	7	metalloprotease
lmo0101-35	6	lmo0101	35	transcriptional regulator
lmo0025-7	6	lmo0025	7	phosphoheptose isomerase
lmo0027-11	5.5	lmo0027	11	PTS beta-glucoside transporter subunit IIABC
lmo1859-9	5.5	lmo1859	9	methionine sulfoxide reductase B
lmo0694-8	5.5	lmo0694	8	hypothetical protein
lmo0026-9	5.5	lmo0026	9	copper homeostasis protein CutC
lmo2562-18	5	lmo2562	18	hypothetical protein
lmo2402-25	5	lmo2402	25	hypothetical protein
lmo0623-4	5	lmo0623	4	hypothetical protein
lmo2082-18	4.5	lmo2082	18	camphor resistance protein CrcB
lmo1058-39	4.5	lmo1058	39	hypothetical protein
lmo1190-8	4.5	lmo1190	8	hypothetical protein
lmo0656-8	4	lmo0656	8	hypothetical protein
lmo2150-14	4	lmo2150	14	hypothetical protein
lmo2611-15	4	lmo2611	15	adenylate kinase
lmo2492-29	4	lmo2492	29	hypothetical protein
lmo0741-19	4	lmo0741	19	GntR family transcriptional regulator
lmo1580-11	4	lmo1580	11	hypothetical protein
lmo0687-5	4	lmo0687	5	hypothetical protein
lmo1613-6	4	lmo1613	6	hypothetical protein
lmo1802-5	4	lmo1802	5	DNA-binding protein
lmo2690-41	4	lmo2690	41	TetR family transcriptional regulator
lmo0691-12	3.5	lmo0691	12	chemotaxis response regulator CheY
lmo2156-6	3.5	lmo2156	6	hypothetical protein
lmo0696-6	3.5	lmo0696	6	flagellar basal body rod modification protein
lmo2426-17	3.5	lmo2426	17	hypothetical protein
lmo0962-12	3.5	lmo0962	12	LemA protein
lmo1163-4	3.5	lmo1163	4	carbon dioxide concentrating mechanism protein
lmo2674-7	3	lmo2674	7	ribose-5-phosphate isomerase B
lmo2393-8	3	lmo2393	8	hypothetical protein
lmo1612-4	3	lmo1612	4	hypothetical protein
lmo0615-5	3	lmo0615	5	hypothetical protein
lmo1295-8	3	lmo1295	8	RNA-binding protein Hfq
lmo0407-1	3	lmo0407	1	hypothetical protein
lmo2230-14	3	lmo2230	14	arsenate reductase
lmo0217-6	3	lmo0217	6	DivIC protein
lmo1249-10	3	lmo1249	10	hypothetical protein
lmo1236-9	3	lmo1236	9	hypothetical protein
lmo2080-5	3	lmo2080	5	hypothetical protein
lmo1178-55	3	lmo1178	55	carboxysome structural protein
lmo0222-7	2.5	lmo0222	7	heat shock protein 33
lmo0016-7	2.5	lmo0016	7	quinol oxidase aa3-600 subunit IV
lmo1184-7	2.5	lmo1184	7	carbon dioxide concentrating mechanism protein
lmo0952-12	2.5	lmo0952	12	hypothetical protein
lmo0579-6	2.5	lmo0579	6	hypothetical protein
lmo0708-9	2.5	lmo0708	9	flagellar protein
lmo1548-18	2.5	lmo1548	18	rod shape-determining protein MreB
lmo2151-9	2.5	lmo2151	9	hypothetical protein
lmo0413-4	2.5	lmo0413	4	hypothetical protein
lmo2072-15	2.5	lmo2072	15	redox-sensing transcriptional repressor Rex
lmo0820-9	2.5	lmo0820	9	acetyltransferase
lmo1762-8	2.5	lmo1762	8	hypothetical protein
lmo2002-19	2.5	lmo2002	19	PTS mannose transporter subunit IIB
lmo2210-14	2.5	lmo2210	14	hypothetical protein
lmo0513-21	2	lmo0513	21	hypothetical protein
lmo1979-6	2	lmo1979	6	hypothetical protein
lmo2703-5	2	lmo2703	5	hypothetical protein
lmo0712-6	2	lmo0712	6	flagellar hook-basal body protein FliE
lmo1687-6	2	lmo1687	6	hypothetical protein
lmo0370-9	2	lmo0370	9	hypothetical protein
lmo1338-4	2	lmo1338	4	hypothetical protein
lmo2746-6	2	lmo2746	6	hypothetical protein
lmo2528-4	2	lmo2528	4	ATP synthase F0F1 subunit epsilon
lmo2063-12	2	lmo2063	12	hypothetical protein
lmo0709-4	2	lmo0709	4	hypothetical protein
lmo2217-6	2	lmo2217	6	hypothetical protein
lmo1182-4	2	lmo1182	4	PduL protein
lmo0647-4	2	lmo0647	4	hypothetical protein
lmo2568-4	2	lmo2568	4	hypothetical protein
lmo1602-5	2	lmo1602	5	hypothetical protein
lmo1900-11	2	lmo1900	11	aspartate alpha-decarboxylase
lmo2490-8	2	lmo2490	8	CsbA protein
lmo2383-2	2	lmo2383	2	monovalent cation/H+ antiporter subunit F
lmo2258-5	2	lmo2258	5	hypothetical protein
lmo2167-8	2	lmo2167	8	hypothetical protein
lmo1388-26	1.5	lmo1388	26	CD4+ T cell-stimulating antigen, lipoprotein
lmo1367-6	1.5	lmo1367	6	arginine repressor ArgR
lmo1700-4	1.5	lmo1700	4	hypothetical protein
lmo1002-2	1.5	lmo1002	2	phosphocarrier protein HPr
lmo0932-9	1.5	lmo0932	9	hypothetical protein
lmo2380-2	1.5	lmo2380	2	monovalent cation/H+ antiporter subunit C
lmo0545-7	1.5	lmo0545	7	hypothetical protein
lmo0048-9	1.5	lmo0048	9	sensor histidine kinase AgrB
lmo1339-10	1.5	lmo1339	10	glucose kinase
lmo0059-3	1.5	lmo0059	3	hypothetical protein
lmo1359-10	1.5	lmo1359	10	transcription antitermination protein NusB
lmo1626-15	1.5	lmo1626	15	hypothetical protein
lmo2228-2	1.5	lmo2228	2	hypothetical protein
lmo2397-6	1.5	lmo2397	6	NifU protein
lmo1045-5	1.5	lmo1045	5	molybdopterin converting factor subunit 1
lmo1177-35	1.5	lmo1177	35	carboxysome structural protein EutL
lmo2426-15	1.5	lmo2426	15	hypothetical protein
lmo1402-32	1.5	lmo1402	32	hypothetical protein
lmo0620-7	1.5	lmo0620	7	hypothetical protein
lmo0351-4	1.5	lmo0351	4	phosphotransferase mannnose-specific family component IIA
lmo2020-8	1.5	lmo2020	8	chemotaxis protein CheY
lmo2778-10	1.5	lmo2778	10	hypothetical protein
lmo2120-4	1.5	lmo2120	4	hypothetical protein
lmo1668-4	1.5	lmo1668	4	hypothetical protein
lmo1172-5	1.5	lmo1172	5	two-component response regulator
lmo0905-8	1.5	lmo0905	8	hypothetical protein
lmo0166-2	1	lmo0166	2	GIY-YIG nuclease
lmo1720-10	1	lmo1720	10	PTS lichenan transporter subunit IIB
lmo0088-7	1	lmo0088	7	ATP synthase subunit C
lmo2402-11	1	lmo2402	11	hypothetical protein
lmo2040-6	1	lmo2040	6	cell division protein FtsL
lmo0989-14	1	lmo0989	14	MarR family transcriptional regulator
lmo2361-6	1	lmo2361	6	hypothetical protein
lmo2076-11	1	lmo2076	11	alanine acetyltransferase
lmo0350-6	1	lmo0350	6	hypothetical protein
lmo1095-53	1	lmo1095	53	PTS cellbiose transporter subunit IIB
lmo0346-64	1	lmo0346	64	triosephosphate isomerase
lmo1327-5	1	lmo1327	5	ribosome-binding factor A
lmo0684-11	1	lmo0684	11	hypothetical protein
lmo2261-1	1	lmo2261	1	hypothetical protein
lmo1518-6	1	lmo1518	6	hypothetical protein
lmo1926-8	1	lmo1926	8	chorismate mutase
lmo2386-6	1	lmo2386	6	hypothetical protein
lmo2748-7	1	lmo2748	7	hypothetical protein
lmo0349-2	1	lmo0349	2	hypothetical protein
lmo0542-6	1	lmo0542	6	PTS sorbitol transporter subunit IIA
lmo1701-9	1	lmo1701	9	hypothetical protein
lmo0404-13	1	lmo0404	13	hypothetical protein
lmo0875-3	1	lmo0875	3	PTS beta-glucoside transporter subunit IIB
lmo2653-22	1	lmo2653	22	elongation factor Tu
lmo2112-9	1	lmo2112	9	hypothetical protein
lmo0101-33	1	lmo0101	33	transcriptional regulator
lmo0391-6	1	lmo0391	6	hypothetical protein
lmo2042-2	1	lmo2042	2	cell division protein MraZ
lmo2169-6	1	lmo2169	6	hypothetical protein
lmo1492-6	1	lmo1492	6	hypothetical protein
lmo1496-4	1	lmo1496	4	transcription elongation factor GreA
lmo1753-81	1	lmo1753	81	lipid kinase
lmo1748-17	1	lmo1748	17	hypothetical protein
lmo0953-9	1	lmo0953	9	hypothetical protein
lmo1891-9	1	lmo1891	9	Holliday junction-specific endonuclease
lmo1089-13	1	lmo1089	13	glycerol-3-phosphate cytidylyltransferase
lmo1270-19	1	lmo1270	19	type I signal peptidase
lmo1288-5	1	lmo1288	5	S-ribosylhomocysteinase
lmo1381-7	1	lmo1381	7	acylphosphatase
lmo0622-10	1	lmo0622	10	hypothetical protein
lmo1416-30	1	lmo1416	30	hypothetical protein
lmo2623-2	1	lmo2623	2	30S ribosomal protein S17
lmo2223-4	1	lmo2223	4	hypothetical protein
lmo0836-5	0.5	lmo0836	5	phosphate-starvation-inducible protein PsiE
lmo1358-5	0.5	lmo1358	5	hypothetical protein
lmo0229-5	0.5	lmo0229	5	CtsR family transcriptional regulator
lmo2196-32	0.5	lmo2196	32	hypothetical protein
lmo0044-2	0.5	lmo0044	2	30S ribosomal protein S6
lmo1810-5	0.5	lmo1810	5	fatty acid biosynthesis transcriptional regulator
lmo0571-11	0.5	lmo0571	11	methyltransferase
lmo2701-3	0.5	lmo2701	3	hypothetical protein
lmo1070-4	0.5	lmo1070	4	hypothetical protein
lmo0187-11	0.5	lmo0187	11	hypothetical protein
lmo1133-7	0.5	lmo1133	7	hypothetical protein
lmo2707-7	0.5	lmo2707	7	hypothetical protein
lmo2200-5	0.5	lmo2200	5	MarR family transcriptional regulator
lmo0894-4	0.5	lmo0894	4	serine-protein kinase RsbW
lmo1643-13	0.5	lmo1643	13	hypothetical protein
lmo1707-2	0.5	lmo1707	2	hypothetical protein
lmo2344-7	0.5	lmo2344	7	hypothetical protein
lmo0015-23	0.5	lmo0015	23	AA3-600 quinol oxidase subunit III
lmo1546-29	0.5	lmo1546	29	cell-shape determining protein MreD
lmo2853-9	0.5	lmo2853	9	hypothetical protein
lmo1502-21	0.5	lmo1502	21	Holliday junction resolvase
lmo0782-12	0.5	lmo0782	12	PTS mannose transporter subunit IIC
lmo1826-5	0.5	lmo1826	5	DNA-directed RNA polymerase subunit omega
lmo2666-4	0.5	lmo2666	4	PTS galacticol transporter subunit IIB
lmo2104-9	0.5	lmo2104	9	hypothetical protein
lmo2744-5	0.5	lmo2744	5	Crp/Fnr family transcriptional regulator
lmo1898-10	0.5	lmo1898	10	hypothetical protein
lmo1501-11	0.5	lmo1501	11	hypothetical protein
lmo0191-6	0.5	lmo0191	6	phospho-beta-glucosidase
lmo0418-5	0.5	lmo0418	5	hypothetical protein
lmo1948-6	0.5	lmo1948	6	two-component response regulator ResD
lmo1324-7	0.5	lmo1324	7	hypothetical protein
lmo2197-7	0.5	lmo2197	7	hypothetical protein
lmo2150-3	0.5	lmo2150	3	hypothetical protein
lmo1249-16	0.5	lmo1249	16	hypothetical protein
lmo1756-4	0.5	lmo1756	4	aspartyl/glutamyl-tRNA amidotransferase subunit C
lmo0592-7	0.5	lmo0592	7	hypothetical protein
lmo0115-7	0.5	lmo0115	7	hypothetical protein
lmo2048-12	0.5	lmo2048	12	hypothetical protein
lmo0775-4	0.5	lmo0775	4	hypothetical protein
lmo2564-7	0.5	lmo2564	7	4-oxalocrotonate isomerase
lmo1486-6	0.5	lmo1486	6	hypothetical protein
lmo0654-4	0.5	lmo0654	4	hypothetical protein
lmo1039-22	0.5	lmo1039	22	ABC transporter ATP-binding protein
lmo2197-11	0.5	lmo2197	11	hypothetical protein
lmo2613-3	0.5	lmo2613	3	50S ribosomal protein L15
lmo2177-5	0.5	lmo2177	5	hypothetical protein
lmo1528-4	0.5	lmo1528	4	hypothetical protein
lmo1553-7	0.5	lmo1553	7	glutamate-1-semialdehyde aminotransferase
lmo0775-16	0.5	lmo0775	16	hypothetical protein
lmo2433-10	0.5	lmo2433	10	acetylesterase
lmo2425-5	0.5	lmo2425	5	glycine cleavage system protein H
lmo1359-4	0.5	lmo1359	4	transcription antitermination protein NusB
lmo0533-7	0.5	lmo0533	7	hypothetical protein
lmo2241-11	0.5	lmo2241	11	GntR family transcriptional regulator
lmo2574-30	0.5	lmo2574	30	hypothetical protein
lmo1058-16	0.5	lmo1058	16	hypothetical protein
lmo2485-17	0.5	lmo2485	17	hypothetical protein
lmo1468-4	0.5	lmo1468	4	hypothetical protein
lmo1745-17	0.5	lmo1745	17	two-component response regulator
lmo2791-8	0.5	lmo2791	8	partition protein, ParA-like protein
lmo1609-17	0.5	lmo1609	17	thioredoxin
lmo2791-23	0.5	lmo2791	23	partition protein, ParA-like protein
lmo2096-8	0.5	lmo2096	8	PTS galacticol transporter subunit IIC
lmo2337-26	0.5	lmo2337	26	DeoR family transcriptional regulator
lmo0909-8	0.5	lmo0909	8	GntR family transcriptional regulator
lmo2436-3	0.5	lmo2436	3	transcription antiterminator
lmo1007-4	0.5	lmo1007	4	hypothetical protein
lmo1683-6	0.5	lmo1683	6	Fur family transcriptional regulator
lmo2673-23	0.5	lmo2673	23	hypothetical protein
lmo2560-4	0.5	lmo2560	4	DNA-directed RNA polymerase subunit delta
lmo1762-5	0.5	lmo1762	5	hypothetical protein
lmo2158-2	0.5	lmo2158	2	hypothetical protein
lmo2534-2	0.5	lmo2534	2	ATP synthase F0F1 subunit C
lmo2534-3	0.5	lmo2534	3	ATP synthase F0F1 subunit C
lmo0943-5	0.5	lmo0943	5	non-heme iron-binding ferritin
lmo2492-23	0.5	lmo2492	23	hypothetical protein
lmo0235-46	0.5	lmo0235	46	2-C-methyl-D-erythritol 4-phosphate cytidylyltransferase
lmo2459-14	0.5	lmo2459	14	glyceraldehyde-3-phosphate dehydrogenase
lmo2568-14	0.5	lmo2568	14	hypothetical protein
lmo1233-6	0.5	lmo1233	6	thioredoxin
lmo1763-5	0.5	lmo1763	5	hypothetical protein
lmo1323-8	0.5	lmo1323	8	hypothetical protein
lmo2448-10	0.5	lmo2448	10	SsrA-binding protein
lmo2684-44	0.5	lmo2684	44	PTS cellbiose transporter subunit IIC
lmo2248-12	0.5	lmo2248	12	hypothetical protein
lmo0628-5	0.5	lmo0628	5	hypothetical protein
lmo0099-16	0.5	lmo0099	16	hypothetical protein
lmo1771-5	0.5	lmo1771	5	phosphoribosylformylglycinamidine synthase subunit PurS
lmo1022-17	0.5	lmo1022	17	two-component response regulator
lmo2165-32	0.5	lmo2165	32	Crp/Fnr family transcriptional regulator
lmo2153-26	0.5	lmo2153	26	flavodoxin
lmo1691-26	0.5	lmo1691	26	deoxyuridine triphosphate nucleotidohydrolase
lmo1497-9	0.5	lmo1497	9	uridine kinase
lmo0369-11	0.5	lmo0369	11	hypothetical protein
lmo2505-7	0.5	lmo2505	7	peptidoglycan lytic protein P45
lmo1185-19	0.5	lmo1185	19	PduT protein
lmo0116-85	0	lmo0116	85	hypothetical protein
lmo0114-7	0	lmo0114	7	repressor C1
lmo0776-194	0	lmo0776	194	transcriptional regulator
lmo0116-52	0	lmo0116	52	hypothetical protein
lmo0114-66	0	lmo0114	66	repressor C1
lmo0114-70	0	lmo0114	70	repressor C1
lmo0116-39	0	lmo0116	39	hypothetical protein
lmo0116-40	0	lmo0116	40	hypothetical protein
lmo0116-51	0	lmo0116	51	hypothetical protein
lmo0776-182	0	lmo0776	182	transcriptional regulator
lmo0114-63	0	lmo0114	63	repressor C1
lmo0114-73	0	lmo0114	73	repressor C1
lmo0114-19	0	lmo0114	19	repressor C1
lmo0114-5	0	lmo0114	5	repressor C1
lmo0114-47	0	lmo0114	47	repressor C1
lmo0776-9	0	lmo0776	9	transcriptional regulator
lmo0114-46	0	lmo0114	46	repressor C1
lmo0114-4	0	lmo0114	4	repressor C1
lmo0114-3	0	lmo0114	3	repressor C1
lmo0776-55	0	lmo0776	55	transcriptional regulator
lmo0114-25	0	lmo0114	25	repressor C1
lmo0776-45	0	lmo0776	45	transcriptional regulator
lmo0776-368	0	lmo0776	368	transcriptional regulator
lmo0114-20	0	lmo0114	20	repressor C1
lmo0776-168	0	lmo0776	168	transcriptional regulator
lmo0776-171	0	lmo0776	171	transcriptional regulator
lmo0114-18	0	lmo0114	18	repressor C1
lmo0114-16	0	lmo0114	16	repressor C1
lmo0114-14	0	lmo0114	14	repressor C1
lmo0114-58	0	lmo0114	58	repressor C1
lmo0116-220	0	lmo0116	220	hypothetical protein
lmo0114-67	0	lmo0114	67	repressor C1
lmo0114-81	0	lmo0114	81	repressor C1
lmo0114-80	0	lmo0114	80	repressor C1
lmo0114-75	0	lmo0114	75	repressor C1
lmo0114-74	0	lmo0114	74	repressor C1
lmo0776-170	0	lmo0776	170	transcriptional regulator
lmo0116-234	0	lmo0116	234	hypothetical protein
lmo0116-110	0	lmo0116	110	hypothetical protein
lmo0116-155	0	lmo0116	155	hypothetical protein
lmo0161-7	0	lmo0161	7	hypothetical protein
lmo0776-245	0	lmo0776	245	transcriptional regulator
lmo0161-40	0	lmo0161	40	hypothetical protein
lmo0161-46	0	lmo0161	46	hypothetical protein
lmo0161-49	0	lmo0161	49	hypothetical protein
lmo0161-56	0	lmo0161	56	hypothetical protein
lmo0776-223	0	lmo0776	223	transcriptional regulator
lmo0161-91	0	lmo0161	91	hypothetical protein
lmo0116-142	0	lmo0116	142	hypothetical protein
lmo0161-99	0	lmo0161	99	hypothetical protein
lmo0161-297	0	lmo0161	297	hypothetical protein
lmo0161-259	0	lmo0161	259	hypothetical protein
lmo0161-227	0	lmo0161	227	hypothetical protein
lmo0161-152	0	lmo0161	152	hypothetical protein
lmo0161-135	0	lmo0161	135	hypothetical protein
lmo0776-366	0	lmo0776	366	transcriptional regulator
lmo0161-39	0	lmo0161	39	hypothetical protein
lmo0155-157	0	lmo0155	157	zinc ABC transporter permease
lmo0161-317	0	lmo0161	317	hypothetical protein
lmo0161-30	0	lmo0161	30	hypothetical protein
lmo0158-9	0	lmo0158	9	hypothetical protein
lmo0155-163	0	lmo0155	163	zinc ABC transporter permease
lmo0158-65	0	lmo0158	65	hypothetical protein
lmo0158-55	0	lmo0158	55	hypothetical protein
lmo0158-50	0	lmo0158	50	hypothetical protein
lmo0158-49	0	lmo0158	49	hypothetical protein
lmo0158-38	0	lmo0158	38	hypothetical protein
lmo0158-322	0	lmo0158	322	hypothetical protein
lmo0155-176	0	lmo0155	176	zinc ABC transporter permease
lmo0158-135	0	lmo0158	135	hypothetical protein
lmo0155-186	0	lmo0155	186	zinc ABC transporter permease
lmo0158-134	0	lmo0158	134	hypothetical protein
lmo0776-216	0	lmo0776	216	transcriptional regulator
lmo0161-136	0	lmo0161	136	hypothetical protein
lmo0161-137	0	lmo0161	137	hypothetical protein
lmo0776-204	0	lmo0776	204	transcriptional regulator
lmo0116-140	0	lmo0116	140	hypothetical protein
lmo0116-14	0	lmo0116	14	hypothetical protein
lmo0116-137	0	lmo0116	137	hypothetical protein
lmo0776-195	0	lmo0776	195	transcriptional regulator
lmo0116-34	0	lmo0116	34	hypothetical protein
lmo0116-130	0	lmo0116	130	hypothetical protein
lmo0116-129	0	lmo0116	129	hypothetical protein
lmo0116-128	0	lmo0116	128	hypothetical protein
lmo0116-119	0	lmo0116	119	hypothetical protein
lmo0116-118	0	lmo0116	118	hypothetical protein
lmo0776-197	0	lmo0776	197	transcriptional regulator
lmo0776-198	0	lmo0776	198	transcriptional regulator
lmo0116-112	0	lmo0116	112	hypothetical protein
lmo0776-203	0	lmo0776	203	transcriptional regulator
lmo0776-213	0	lmo0776	213	transcriptional regulator
lmo0161-149	0	lmo0161	149	hypothetical protein
lmo0776-70	0	lmo0776	70	transcriptional regulator
lmo0116-107	0	lmo0116	107	hypothetical protein
lmo0116-10	0	lmo0116	10	hypothetical protein
lmo0161-183	0	lmo0161	183	hypothetical protein
lmo0776-214	0	lmo0776	214	transcriptional regulator
lmo0161-182	0	lmo0161	182	hypothetical protein
lmo0161-180	0	lmo0161	180	hypothetical protein
lmo0161-174	0	lmo0161	174	hypothetical protein
lmo0161-166	0	lmo0161	166	hypothetical protein
lmo0161-165	0	lmo0161	165	hypothetical protein
lmo0161-163	0	lmo0161	163	hypothetical protein
lmo0161-203	0	lmo0161	203	hypothetical protein
lmo0776-215	0	lmo0776	215	transcriptional regulator
lmo0161-154	0	lmo0161	154	hypothetical protein
lmo0776-71	0	lmo0776	71	transcriptional regulator
lmo0156-40	0	lmo0156	40	hypothetical protein
lmo0114-51	0	lmo0114	51	repressor C1
lmo0111-27	0	lmo0111	27	hypothetical protein
lmo0112-108	0	lmo0112	108	Fnr/Crp family transcriptional regulator
lmo0112-117	0	lmo0112	117	Fnr/Crp family transcriptional regulator
lmo0112-44	0	lmo0112	44	Fnr/Crp family transcriptional regulator
lmo0112-53	0	lmo0112	53	Fnr/Crp family transcriptional regulator
lmo0664-29	0	lmo0664	29	acetyl transferase
lmo0112-6	0	lmo0112	6	Fnr/Crp family transcriptional regulator
lmo0112-70	0	lmo0112	70	Fnr/Crp family transcriptional regulator
lmo0112-72	0	lmo0112	72	Fnr/Crp family transcriptional regulator
lmo0112-9	0	lmo0112	9	Fnr/Crp family transcriptional regulator
lmo0112-90	0	lmo0112	90	Fnr/Crp family transcriptional regulator
lmo0664-142	0	lmo0664	142	acetyl transferase
lmo0111-151	0	lmo0111	151	hypothetical protein
lmo0664-141	0	lmo0664	141	acetyl transferase
lmo0111-160	0	lmo0111	160	hypothetical protein
lmo0111-218	0	lmo0111	218	hypothetical protein
lmo0112-106	0	lmo0112	106	Fnr/Crp family transcriptional regulator
lmo0112-105	0	lmo0112	105	Fnr/Crp family transcriptional regulator
lmo0664-156	0	lmo0664	156	acetyl transferase
lmo0112-38	0	lmo0112	38	Fnr/Crp family transcriptional regulator
lmo0112-23	0	lmo0112	23	Fnr/Crp family transcriptional regulator
lmo0664-201	0	lmo0664	201	acetyl transferase
lmo0112-247	0	lmo0112	247	Fnr/Crp family transcriptional regulator
lmo0112-248	0	lmo0112	248	Fnr/Crp family transcriptional regulator
lmo0112-25	0	lmo0112	25	Fnr/Crp family transcriptional regulator
lmo0112-31	0	lmo0112	31	Fnr/Crp family transcriptional regulator
lmo0112-43	0	lmo0112	43	Fnr/Crp family transcriptional regulator
lmo0112-103	0	lmo0112	103	Fnr/Crp family transcriptional regulator
lmo0112-129	0	lmo0112	129	Fnr/Crp family transcriptional regulator
lmo0112-120	0	lmo0112	120	Fnr/Crp family transcriptional regulator
lmo0112-119	0	lmo0112	119	Fnr/Crp family transcriptional regulator
lmo0664-19	0	lmo0664	19	acetyl transferase
lmo0664-185	0	lmo0664	185	acetyl transferase
lmo0112-101	0	lmo0112	101	Fnr/Crp family transcriptional regulator
lmo0111-23	0	lmo0111	23	hypothetical protein
lmo0111-31	0	lmo0111	31	hypothetical protein
lmo0112-148	0	lmo0112	148	Fnr/Crp family transcriptional regulator
lmo0111-36	0	lmo0111	36	hypothetical protein
lmo0111-132	0	lmo0111	132	hypothetical protein
lmo0113-88	0	lmo0113	88	hypothetical protein
lmo0113-89	0	lmo0113	89	hypothetical protein
lmo0113-9	0	lmo0113	9	hypothetical protein
lmo0664-124	0	lmo0664	124	acetyl transferase
lmo0113-94	0	lmo0113	94	hypothetical protein
lmo0113-95	0	lmo0113	95	hypothetical protein
lmo0113-73	0	lmo0113	73	hypothetical protein
lmo0113-68	0	lmo0113	68	hypothetical protein
lmo0113-67	0	lmo0113	67	hypothetical protein
lmo0113-14	0	lmo0113	14	hypothetical protein
lmo0113-101	0	lmo0113	101	hypothetical protein
lmo0113-107	0	lmo0113	107	hypothetical protein
lmo0113-110	0	lmo0113	110	hypothetical protein
lmo0664-122	0	lmo0664	122	acetyl transferase
lmo0111-13	0	lmo0111	13	hypothetical protein
lmo0111-124	0	lmo0111	124	hypothetical protein
lmo0111-123	0	lmo0111	123	hypothetical protein
lmo0111-140	0	lmo0111	140	hypothetical protein
lmo0664-135	0	lmo0664	135	acetyl transferase
lmo0111-43	0	lmo0111	43	hypothetical protein
lmo0111-44	0	lmo0111	44	hypothetical protein
lmo0111-86	0	lmo0111	86	hypothetical protein
lmo0111-9	0	lmo0111	9	hypothetical protein
lmo0111-145	0	lmo0111	145	hypothetical protein
lmo0111-134	0	lmo0111	134	hypothetical protein
lmo0111-115	0	lmo0111	115	hypothetical protein
lmo0111-133	0	lmo0111	133	hypothetical protein
lmo0111-112	0	lmo0111	112	hypothetical protein
lmo0664-133	0	lmo0664	133	acetyl transferase
lmo0664-131	0	lmo0664	131	acetyl transferase
lmo0111-114	0	lmo0111	114	hypothetical protein
lmo0664-128	0	lmo0664	128	acetyl transferase
lmo0112-176	0	lmo0112	176	Fnr/Crp family transcriptional regulator
lmo0112-145	0	lmo0112	145	Fnr/Crp family transcriptional regulator
lmo0128-35	0	lmo0128	35	hypothetical protein
lmo0130-324	0	lmo0130	324	5'-nucleotidase
lmo0776-126	0	lmo0776	126	transcriptional regulator
lmo0128-32	0	lmo0128	32	hypothetical protein
lmo0128-26	0	lmo0128	26	hypothetical protein
lmo0128-18	0	lmo0128	18	hypothetical protein
lmo0128-133	0	lmo0128	133	hypothetical protein
lmo0128-15	0	lmo0128	15	hypothetical protein
lmo0128-16	0	lmo0128	16	hypothetical protein
lmo0776-142	0	lmo0776	142	transcriptional regulator
lmo0130-110	0	lmo0130	110	5'-nucleotidase
lmo0130-12	0	lmo0130	12	5'-nucleotidase
lmo0130-219	0	lmo0130	219	5'-nucleotidase
lmo0664-85	0	lmo0664	85	acetyl transferase
lmo0130-220	0	lmo0130	220	5'-nucleotidase
lmo0664-80	0	lmo0664	80	acetyl transferase
lmo0130-299	0	lmo0130	299	5'-nucleotidase
lmo0158-130	0	lmo0158	130	hypothetical protein
lmo0128-99	0	lmo0128	99	hypothetical protein
lmo0776-156	0	lmo0776	156	transcriptional regulator
lmo0128-87	0	lmo0128	87	hypothetical protein
lmo0128-6	0	lmo0128	6	hypothetical protein
lmo0128-61	0	lmo0128	61	hypothetical protein
lmo0128-70	0	lmo0128	70	hypothetical protein
lmo0776-61	0	lmo0776	61	transcriptional regulator
lmo0128-81	0	lmo0128	81	hypothetical protein
lmo0128-86	0	lmo0128	86	hypothetical protein
lmo0128-88	0	lmo0128	88	hypothetical protein
lmo0776-167	0	lmo0776	167	transcriptional regulator
lmo0128-89	0	lmo0128	89	hypothetical protein
lmo0776-51	0	lmo0776	51	transcriptional regulator
lmo0128-9	0	lmo0128	9	hypothetical protein
lmo0128-92	0	lmo0128	92	hypothetical protein
lmo0128-93	0	lmo0128	93	hypothetical protein
lmo0128-95	0	lmo0128	95	hypothetical protein
lmo0130-306	0	lmo0130	306	5'-nucleotidase
lmo0130-96	0	lmo0130	96	5'-nucleotidase
lmo0112-144	0	lmo0112	144	Fnr/Crp family transcriptional regulator
lmo0130-75	0	lmo0130	75	5'-nucleotidase
lmo0130-410	0	lmo0130	410	5'-nucleotidase
lmo0130-651	0	lmo0130	651	5'-nucleotidase
lmo0130-653	0	lmo0130	653	5'-nucleotidase
lmo0130-655	0	lmo0130	655	5'-nucleotidase
lmo0130-657	0	lmo0130	657	5'-nucleotidase
lmo0112-127	0	lmo0112	127	Fnr/Crp family transcriptional regulator
lmo0112-137	0	lmo0112	137	Fnr/Crp family transcriptional regulator
lmo0664-28	0	lmo0664	28	acetyl transferase
lmo0112-138	0	lmo0112	138	Fnr/Crp family transcriptional regulator
lmo0112-140	0	lmo0112	140	Fnr/Crp family transcriptional regulator
lmo0112-141	0	lmo0112	141	Fnr/Crp family transcriptional regulator
lmo0112-142	0	lmo0112	142	Fnr/Crp family transcriptional regulator
lmo0664-27	0	lmo0664	27	acetyl transferase
lmo0664-235	0	lmo0664	235	acetyl transferase
lmo0112-143	0	lmo0112	143	Fnr/Crp family transcriptional regulator
lmo0664-36	0	lmo0664	36	acetyl transferase
lmo0130-382	0	lmo0130	382	5'-nucleotidase
lmo0130-379	0	lmo0130	379	5'-nucleotidase
lmo0130-345	0	lmo0130	345	5'-nucleotidase
lmo0130-660	0	lmo0130	660	5'-nucleotidase
lmo0130-366	0	lmo0130	366	5'-nucleotidase
lmo0130-335	0	lmo0130	335	5'-nucleotidase
lmo0664-72	0	lmo0664	72	acetyl transferase
lmo0130-337	0	lmo0130	337	5'-nucleotidase
lmo0130-342	0	lmo0130	342	5'-nucleotidase
lmo0130-350	0	lmo0130	350	5'-nucleotidase
lmo0130-658	0	lmo0130	658	5'-nucleotidase
lmo0664-7	0	lmo0664	7	acetyl transferase
lmo0664-43	0	lmo0664	43	acetyl transferase
lmo0130-356	0	lmo0130	356	5'-nucleotidase
lmo0130-363	0	lmo0130	363	5'-nucleotidase
lmo0130-373	0	lmo0130	373	5'-nucleotidase
lmo0664-37	0	lmo0664	37	acetyl transferase
lmo0128-33	0	lmo0128	33	hypothetical protein
lmo0158-179	0	lmo0158	179	hypothetical protein
lmo0158-128	0	lmo0158	128	hypothetical protein
lmo0136-243	0	lmo0136	243	peptide ABC transporter permease
lmo0136-356	0	lmo0136	356	peptide ABC transporter permease
lmo0136-380	0	lmo0136	380	peptide ABC transporter permease
lmo0136-381	0	lmo0136	381	peptide ABC transporter permease
lmo0136-41	0	lmo0136	41	peptide ABC transporter permease
lmo0136-48	0	lmo0136	48	peptide ABC transporter permease
lmo0136-52	0	lmo0136	52	peptide ABC transporter permease
lmo0154-7	0	lmo0154	7	zinc ABC transporter ATP-binding protein
lmo0136-53	0	lmo0136	53	peptide ABC transporter permease
lmo0136-55	0	lmo0136	55	peptide ABC transporter permease
lmo0154-56	0	lmo0154	56	zinc ABC transporter ATP-binding protein
lmo0154-51	0	lmo0154	51	zinc ABC transporter ATP-binding protein
lmo0136-63	0	lmo0136	63	peptide ABC transporter permease
lmo0136-212	0	lmo0136	212	peptide ABC transporter permease
lmo0136-211	0	lmo0136	211	peptide ABC transporter permease
lmo0136-205	0	lmo0136	205	peptide ABC transporter permease
lmo0136-268	0	lmo0136	268	peptide ABC transporter permease
lmo0136-221	0	lmo0136	221	peptide ABC transporter permease
lmo0154-48	0	lmo0154	48	zinc ABC transporter ATP-binding protein
lmo0136-220	0	lmo0136	220	peptide ABC transporter permease
lmo0137-37	0	lmo0137	37	peptide ABC transporter permease
lmo0137-416	0	lmo0137	416	peptide ABC transporter permease
lmo0137-418	0	lmo0137	418	peptide ABC transporter permease
lmo0137-420	0	lmo0137	420	peptide ABC transporter permease
lmo0137-191	0	lmo0137	191	peptide ABC transporter permease
lmo0137-186	0	lmo0137	186	peptide ABC transporter permease
lmo0137-185	0	lmo0137	185	peptide ABC transporter permease
lmo0137-134	0	lmo0137	134	peptide ABC transporter permease
lmo0137-136	0	lmo0137	136	peptide ABC transporter permease
lmo0137-174	0	lmo0137	174	peptide ABC transporter permease
lmo0137-63	0	lmo0137	63	peptide ABC transporter permease
lmo0154-195	0	lmo0154	195	zinc ABC transporter ATP-binding protein
lmo0137-67	0	lmo0137	67	peptide ABC transporter permease
lmo0137-73	0	lmo0137	73	peptide ABC transporter permease
lmo0136-218	0	lmo0136	218	peptide ABC transporter permease
lmo0136-201	0	lmo0136	201	peptide ABC transporter permease
lmo0136-10	0	lmo0136	10	peptide ABC transporter permease
lmo0137-275	0	lmo0137	275	peptide ABC transporter permease
lmo0153-278	0	lmo0153	278	zinc ABC transporter substrate-binding protein
lmo0153-365	0	lmo0153	365	zinc ABC transporter substrate-binding protein
lmo0153-387	0	lmo0153	387	zinc ABC transporter substrate-binding protein
lmo0153-43	0	lmo0153	43	zinc ABC transporter substrate-binding protein
lmo0153-57	0	lmo0153	57	zinc ABC transporter substrate-binding protein
lmo0154-222	0	lmo0154	222	zinc ABC transporter ATP-binding protein
lmo0153-64	0	lmo0153	64	zinc ABC transporter substrate-binding protein
lmo0153-254	0	lmo0153	254	zinc ABC transporter substrate-binding protein
lmo0153-233	0	lmo0153	233	zinc ABC transporter substrate-binding protein
lmo0153-232	0	lmo0153	232	zinc ABC transporter substrate-binding protein
lmo0153-201	0	lmo0153	201	zinc ABC transporter substrate-binding protein
lmo0153-120	0	lmo0153	120	zinc ABC transporter substrate-binding protein
lmo0153-125	0	lmo0153	125	zinc ABC transporter substrate-binding protein
lmo0153-168	0	lmo0153	168	zinc ABC transporter substrate-binding protein
lmo0154-206	0	lmo0154	206	zinc ABC transporter ATP-binding protein
lmo0154-205	0	lmo0154	205	zinc ABC transporter ATP-binding protein
lmo0154-225	0	lmo0154	225	zinc ABC transporter ATP-binding protein
lmo0154-310	0	lmo0154	310	zinc ABC transporter ATP-binding protein
lmo0136-116	0	lmo0136	116	peptide ABC transporter permease
lmo0153-266	0	lmo0153	266	zinc ABC transporter substrate-binding protein
lmo0136-123	0	lmo0136	123	peptide ABC transporter permease
lmo0136-124	0	lmo0136	124	peptide ABC transporter permease
lmo0154-47	0	lmo0154	47	zinc ABC transporter ATP-binding protein
lmo0154-37	0	lmo0154	37	zinc ABC transporter ATP-binding protein
lmo0136-160	0	lmo0136	160	peptide ABC transporter permease
lmo0136-163	0	lmo0136	163	peptide ABC transporter permease
lmo0136-166	0	lmo0136	166	peptide ABC transporter permease
lmo0136-172	0	lmo0136	172	peptide ABC transporter permease
lmo0136-189	0	lmo0136	189	peptide ABC transporter permease
lmo0136-193	0	lmo0136	193	peptide ABC transporter permease
lmo0136-196	0	lmo0136	196	peptide ABC transporter permease
lmo0154-325	0	lmo0154	325	zinc ABC transporter ATP-binding protein
lmo0136-198	0	lmo0136	198	peptide ABC transporter permease
lmo0136-199	0	lmo0136	199	peptide ABC transporter permease
lmo0153-10	0	lmo0153	10	zinc ABC transporter substrate-binding protein
lmo0137-309	0	lmo0137	309	peptide ABC transporter permease
lmo0154-185	0	lmo0154	185	zinc ABC transporter ATP-binding protein
lmo0153-172	0	lmo0153	172	zinc ABC transporter substrate-binding protein
lmo0156-197	0	lmo0156	197	hypothetical protein
lmo0156-20	0	lmo0156	20	hypothetical protein
lmo0156-205	0	lmo0156	205	hypothetical protein
lmo0154-180	0	lmo0154	180	zinc ABC transporter ATP-binding protein
lmo0156-212	0	lmo0156	212	hypothetical protein
lmo0156-213	0	lmo0156	213	hypothetical protein
lmo0154-178	0	lmo0154	178	zinc ABC transporter ATP-binding protein
lmo0156-23	0	lmo0156	23	hypothetical protein
lmo0157-11	0	lmo0157	11	ATP-dependent helicase
lmo0157-234	0	lmo0157	234	ATP-dependent helicase
lmo0157-277	0	lmo0157	277	ATP-dependent helicase
lmo0157-280	0	lmo0157	280	ATP-dependent helicase
lmo0157-299	0	lmo0157	299	ATP-dependent helicase
lmo0154-169	0	lmo0154	169	zinc ABC transporter ATP-binding protein
lmo0157-312	0	lmo0157	312	ATP-dependent helicase
lmo0157-315	0	lmo0157	315	ATP-dependent helicase
lmo0156-198	0	lmo0156	198	hypothetical protein
lmo0156-26	0	lmo0156	26	hypothetical protein
lmo0157-317	0	lmo0157	317	ATP-dependent helicase
lmo0156-193	0	lmo0156	193	hypothetical protein
lmo0156-43	0	lmo0156	43	hypothetical protein
lmo0156-38	0	lmo0156	38	hypothetical protein
lmo0156-48	0	lmo0156	48	hypothetical protein
lmo0156-9	0	lmo0156	9	hypothetical protein
lmo0156-32	0	lmo0156	32	hypothetical protein
lmo0156-303	0	lmo0156	303	hypothetical protein
lmo0156-30	0	lmo0156	30	hypothetical protein
lmo0156-191	0	lmo0156	191	hypothetical protein
lmo0156-164	0	lmo0156	164	hypothetical protein
lmo0156-171	0	lmo0156	171	hypothetical protein
lmo0156-173	0	lmo0156	173	hypothetical protein
lmo0156-181	0	lmo0156	181	hypothetical protein
lmo0156-37	0	lmo0156	37	hypothetical protein
lmo0156-184	0	lmo0156	184	hypothetical protein
lmo0156-190	0	lmo0156	190	hypothetical protein
lmo0154-164	0	lmo0154	164	zinc ABC transporter ATP-binding protein
lmo0157-321	0	lmo0157	321	ATP-dependent helicase
lmo0154-184	0	lmo0154	184	zinc ABC transporter ATP-binding protein
lmo0157-87	0	lmo0157	87	ATP-dependent helicase
lmo0137-187	0	lmo0137	187	peptide ABC transporter permease
lmo0137-216	0	lmo0137	216	peptide ABC transporter permease
lmo0154-152	0	lmo0154	152	zinc ABC transporter ATP-binding protein
lmo0137-220	0	lmo0137	220	peptide ABC transporter permease
lmo0137-223	0	lmo0137	223	peptide ABC transporter permease
lmo0137-227	0	lmo0137	227	peptide ABC transporter permease
lmo0137-239	0	lmo0137	239	peptide ABC transporter permease
lmo0137-240	0	lmo0137	240	peptide ABC transporter permease
lmo0137-241	0	lmo0137	241	peptide ABC transporter permease
lmo0137-247	0	lmo0137	247	peptide ABC transporter permease
lmo0154-116	0	lmo0154	116	zinc ABC transporter ATP-binding protein
lmo0137-248	0	lmo0137	248	peptide ABC transporter permease
lmo0137-251	0	lmo0137	251	peptide ABC transporter permease
lmo0154-110	0	lmo0154	110	zinc ABC transporter ATP-binding protein
lmo0137-252	0	lmo0137	252	peptide ABC transporter permease
lmo0157-94	0	lmo0157	94	ATP-dependent helicase
lmo0157-616	0	lmo0157	616	ATP-dependent helicase
lmo0157-324	0	lmo0157	324	ATP-dependent helicase
lmo0157-615	0	lmo0157	615	ATP-dependent helicase
lmo0157-336	0	lmo0157	336	ATP-dependent helicase
lmo0157-325	0	lmo0157	325	ATP-dependent helicase
lmo0157-339	0	lmo0157	339	ATP-dependent helicase
lmo0157-347	0	lmo0157	347	ATP-dependent helicase
lmo0157-353	0	lmo0157	353	ATP-dependent helicase
lmo0157-354	0	lmo0157	354	ATP-dependent helicase
lmo0157-374	0	lmo0157	374	ATP-dependent helicase
lmo0154-159	0	lmo0154	159	zinc ABC transporter ATP-binding protein
lmo0154-155	0	lmo0154	155	zinc ABC transporter ATP-binding protein
lmo0157-379	0	lmo0157	379	ATP-dependent helicase
lmo0157-429	0	lmo0157	429	ATP-dependent helicase
lmo0154-153	0	lmo0154	153	zinc ABC transporter ATP-binding protein
lmo0157-604	0	lmo0157	604	ATP-dependent helicase
lmo0157-61	0	lmo0157	61	ATP-dependent helicase
lmo0157-613	0	lmo0157	613	ATP-dependent helicase
lmo0153-170	0	lmo0153	170	zinc ABC transporter substrate-binding protein
lmo0153-173	0	lmo0153	173	zinc ABC transporter substrate-binding protein
lmo0158-102	0	lmo0158	102	hypothetical protein
lmo0165-271	0	lmo0165	271	hypothetical protein
lmo0165-325	0	lmo0165	325	hypothetical protein
lmo0165-39	0	lmo0165	39	hypothetical protein
lmo0165-56	0	lmo0165	56	hypothetical protein
lmo0155-332	0	lmo0155	332	zinc ABC transporter permease
lmo0165-59	0	lmo0165	59	hypothetical protein
lmo0165-147	0	lmo0165	147	hypothetical protein
lmo0165-143	0	lmo0165	143	hypothetical protein
lmo0165-141	0	lmo0165	141	hypothetical protein
lmo0165-134	0	lmo0165	134	hypothetical protein
lmo0165-10	0	lmo0165	10	hypothetical protein
lmo0155-240	0	lmo0155	240	zinc ABC transporter permease
lmo0165-102	0	lmo0165	102	hypothetical protein
lmo0165-103	0	lmo0165	103	hypothetical protein
lmo0164-17	0	lmo0164	17	DNA replication intiation control protein YabA
lmo0164-13	0	lmo0164	13	DNA replication intiation control protein YabA
lmo0155-35	0	lmo0155	35	zinc ABC transporter permease
lmo0165-199	0	lmo0165	199	hypothetical protein
lmo0164-50	0	lmo0164	50	DNA replication intiation control protein YabA
lmo0165-197	0	lmo0165	197	hypothetical protein
lmo0163-7	0	lmo0163	7	hypothetical protein
lmo0163-73	0	lmo0163	73	hypothetical protein
[truncated: 41,833 more rows]

## Sheet: Table S7
Table S7. Core SNP differences of L. seeligeri, L. innocua and L. welshimeri isolates from soil, agricultural (ag.) water, and food processing plant
[truncated: 23,655 more rows]

[truncated: 6 more sheets: Table S8, Table S9, Table S10, Table S11, Table S12, Table S13]
